# Supplementary material for: The pandemic paradox: domestic violence and happiness of women
Source: PeerJ. 2020 Nov 24;8:e10472. doi: 10.7717/peerj.10472 (PMC7694561; doi:10.7717/peerj.10472)
Supplement: Supplemental Information 1 [file peerj-08-10472-s001.csv]

Timestamp	Marital status	Who is the head of the household	In which area do you live?	Which district you currently live?	Age (years)	Husband's age	Your years of schooling	Which of the following best describes your family settings?	Husband's years of schooling	Mother's years of schooling	Father's years of schooling	Your employment status	Husband's employment status	Spouse's Occupation	Woman's occupation	For how long you have been married? (number of years)	How many children do you have?	Do you live in own house or live in rented one?	How would you rate your relationship with your husband?	Do you have any financial responsibility such as sharing the financial burden of the spouse?	If you have the financial responsibility then how much do you contribute in family budget?	To what extent do you agree that woman should share the financial responsibility with their husband?	What is your salary if you are working?	To what extent do you agree that your total income/pocket money is enough for you to meet your monthly living expenses during this COVID-19 related lockdown?	To what extent do you agree that your household income (family income) is sufficient during this COVID-19 related lock down?	To what extent do you agree that you are involved in economic decision making of the house during COVID-19 related lock down?	Who decides for spending (household purchases) the money of the house?	To what extent do you think that you were empowered before COVID=19 related lock down?	To what extent do you agree that you have more say in implementing the social distancing?	To what extent do you agree that you have say in decision of health spendings in the house?	What do you think that which form of violence is justified?	Did you ever fight with your husband in this lock down due to money?	How many times did you experience physical violence (hitting, beating, punching) during this lock down due to the current pandemic?	How many times did you experience verbal violence (abusing) during this lock down due to the current pandemic?	How many times did you experience emotional/psychological violence (ridiculing, bashing, not behaving/talking properly) during this lock down due to the current pandemic?	In context of this pandemic, to what extent do you agree that you can approach police easily for help in case you experience violence?	Who is taking more care of children as schools are closed due to COVID-19?	Who is mainly responsible to do household chores during this lockdown?	Do you think that there are ways to engage both parents in childcare, domestic work or activities to support children’s learning as schools are closed?	Do you have sleep difficulty during this lock down?	Do you think that you have anxiety during this lock down?	Do you have equal access to face masks present in home during this lock down?	Do you have equal access to gloves present in home during this lock down?	Do you have equal access to hand sanitizer present in home during this lock down?	Do you think that you can easily access to lady health worker or maternity hospital in this pandemic?	Do you have any medical insurance provided by your employer or employer of your husband that you can use?	Does both of you (you and your husband) inform each other about the pandemic and take decision together related to COVID-19?	Were you tested for COVID-19?	Do you think that your husband treated you/ will treat you badly when you exhibited/will exhibit symptoms of COVID-19
2020/05/09 11:17:40 PM GMT+5	Married	No			23	32	16		21	14	16	Not working	Full time	House wife				Rented house		No	Not applicable		not working	Neutral	Strongly agree	Agree	Husband			Strongly agree		Never	I did not experience any violence			Yes	Not applicable	Together (me and my husband)	Strongly agree	Strongly agree	Agree	Yes	Yes	Yes	Disgree		Yes	No	Strongly disgree
2020/05/12 10:53:18 PM GMT+5	Currently married	Your husband	Urban	Sargodha	30	32	10	Nuclear family (husband, wife and children)	18	5	14	Unemployed	Full time	house wife	house wife	6	4	Own a house	5	No	Not applicable	Neutral	1	Strongly disagree	Disagree	Strongly disagree	Husband	2	1	Neutral	All of the above	Sometimes	1	1	1	3	Together (me and my husband)	Together (me and my husband)	Strongly agree	Neutral	Neutral	Yes	Yes	Yes	Neutral	Yes	Yes	No	Neutral
2020/05/12 11:05:14 PM GMT+5	Currently married	Others	Urban	Sargodha	21	31	12	Multiple family (Husband, wife, children, grand children, their parents, parents in-law, married sibling and their children, uncle, aunty)	18	1	5	Not working	Part time	Banker	Housewife	1	1	Own a house	5	No	Not applicable	Disagree	0.1	Agree	Disagree	Agree	Husband	2	2	Agree	None	Rarely	0.1	0.1	0.1	1	Others	I am mainly responsible	Agree	Strongly disgree	Strongly disgree	No	No	No	Strongly agree	Yes	Yes	No	Strongly disgree
2020/05/12 11:19:03 PM GMT+5	Married	Your husband	Urban	Lahore	48	53	10	Nuclear family (husband, wife and children)	10	10	16	Not working	Full time	Business man	House wife	23	3	Own a house	5	Yes	10,001-20,000	Agree	30000	Agree	Agree	Agree	Husband	4	3	Strongly agree	All of the above	Sometimes	1	1	1	3	I am mainly responsible	I am mainly responsible	Agree	Neutral	Disagree	No	No	No	Agree	No	Yes	No	Disagree
2020/05/12 11:20:16 PM GMT+5	Currently married	Your husband	Urban	sargodha	27	29	16	Nuclear family (husband, wife and children)	20	10	12	Not working	Not working	student	house wife	2.5	2	Rented house	5	No	Less than 10,000	Strongly disagree	1	Agree	Agree	Strongly agree	Myself	7	5	Agree	None	Never	1	1	1	2	Together (me and my husband)	Together (me and my husband)	Strongly agree	Strongly agree	Strongly agree	Yes	No	Yes	Strongly agree	No	Yes	Yes	Strongly disgree
2020/05/12 11:20:55 PM GMT+5	Currently married	Your husband	Urban	Rawalpindi	27	34	18	Extended family (Husband, wife, children, grand children, their parents and any unmarried siblings)	21	5	14	Unemployed	Full time	Teaching	Housewife	4	1	Own a house	3	Yes	20,001-30,000	Strongly agree	1	Agree	Agree	Disagree	Husband	3	5	Neutral	None	Rarely	2	10	20	5	I am mainly responsible	I am mainly responsible	Strongly agree	Strongly disgree	Strongly agree	Yes	Yes	Yes	Strongly agree	No	No	No	Agree
2020/05/12 11:34:23 PM GMT+5	Divorced	Husband's Father	Urban	Sargodha	27	30	26	Extended family (Husband, wife, children, grand children, their parents and any unmarried siblings)	27	10	35	Not working	Full time	Teaching	House wife	8	3	Others	5	No	10,001-20,000	Agree	0	Neutral	Agree	Neutral	Father	4	4	Neutral	None	Never	0	0	0	3	Together (me and my husband)	Husband's father	Agree	Disagree	Disagree	Yes	Yes	Yes	Agree	No	Yes	No	Neutral
2020/05/12 11:35:18 PM GMT+5	Currently married	Your husband	Urban	Sargodha	30	30	16	Multiple family (Husband, wife, children, grand children, their parents, parents in-law, married sibling and their children, uncle, aunty)	16	10	8	Full time	Full time	Shop keeper	Online busineaa	3	1	Own a house	5	Yes	Less than 10,000	Agree	0	Agree	Agree	Agree	Husband	4	5	Agree	None	Sometimes	0	1	8	3	I am mainly responsible	Husband	Neutral	Disagree	Disagree	Yes	Yes	Yes	Disgree	No	Yes	No	Strongly disgree
2020/05/12 11:36:51 PM GMT+5	Currently married	Others	Urban	Rawalpindi	32	36	18	Multiple family (Husband, wife, children, grand children, their parents, parents in-law, married sibling and their children, uncle, aunty)	10	10	8	Not working	Full time	Electrition	Housewife	3.75	1	Rented house	4	No	Not applicable	Neutral	0	Agree	Agree	Agree	Others	4	4	Neutral	None	Never	0	0	3	5	I am mainly responsible	I am mainly responsible	Strongly agree	Strongly agree	Agree	Yes	Yes	Yes	Strongly agree	No	Yes	Yes	Disagree
2020/05/12 11:38:14 PM GMT+5	Currently married	Your husband	Rural	Sargodha	34	36	18	Nuclear family (husband, wife and children)	16	10	16	Full time	Full time	Business	Lecturer	6	2	Own a house	5	No	Not applicable	Agree	60000	Agree	Agree	Agree	Myself	5	4	Agree	None	Never	0	0	0	1	Together (me and my husband)	Together (me and my husband)	Agree	Strongly disgree	Strongly disgree	Yes	Yes	Yes	Neutral	Yes	Yes	No	Strongly disgree
2020/05/12 11:39:58 PM GMT+5	Currently married	Husband's Father	Rural	chiniot	26	29	16	Extended family (Husband, wife, children, grand children, their parents and any unmarried siblings)	18	1	10	Part time	Full time	teaching	doctor	1	1	Own a house	4	No	Not applicable	Agree	30000	Agree	Agree	Strongly agree	Husband	4	4	Strongly agree	None	Never	1	1	1	5	Together (me and my husband)	I am mainly responsible	Strongly agree	Strongly disgree	Strongly disgree	Yes	Yes	Yes	Strongly agree	No	No	No	Strongly disgree
2020/05/12 11:42:13 PM GMT+5	Currently married	Your husband	Urban	Punjab	26	34	2016	Nuclear family (husband, wife and children)	2008	1980	1980	Not working	Full time	Finance manager	House wife	4	1	Own a house	5	No	Not applicable	Agree	1	Agree	Neutral	Agree	Husband	7	4	Agree	All of the above	Never	1	1	1	3	Together (me and my husband)	Husband	Agree	Neutral	Strongly agree	No	No	Yes	Disgree	No	Yes	No	Disagree
2020/05/12 11:45:18 PM GMT+5	Currently married	Your husband	Urban	Faisalabad	25	26	16	Multiple family (Husband, wife, children, grand children, their parents, parents in-law, married sibling and their children, uncle, aunty)	18	5	14	Full time	Full time	Veterinarian	Veterinarian	2	1	Rented house	4	No	Not applicable	Agree	70000	Agree	Strongly agree	Neutral	Husband	5	4	Agree	None	Sometimes	0.01	0.01	0.01	3	I am mainly responsible	I am mainly responsible	Strongly agree	Disagree	Disagree	Yes	Yes	Yes	Agree	Yes	Yes	No	Neutral
2020/05/12 11:55:59 PM GMT+5	Currently married	Your husband	Urban	Sargodha	48	52	14	Nuclear family (husband, wife and children)	14	12	12	Not working	Full time	Business man	Nill	24	3	Own a house	5	No	Not applicable	Neutral	0	Agree	Agree	Strongly agree	Myself	5	5	Agree	None	Never	0	0	0	4	Together (me and my husband)	Together (me and my husband)	Strongly agree	Disagree	Neutral	Yes	Yes	No	Agree	No	Yes	No	Strongly disgree
2020/05/13 12:37:20 AM GMT+5	Currently married	Your husband	Urban	Sargodha	24	28	14	Extended family (Husband, wife, children, grand children, their parents and any unmarried siblings)	20	5	10	Not working	Full time	Working	Not wirking	4	1	Own a house	5	No	Not applicable	Agree	50000	Disagree	Strongly disagree	Agree	Husband	6	4	Agree	None	Sometimes	0	0	0	5	Together (me and my husband)	I am mainly responsible	Strongly agree	Strongly agree	Strongly agree	Yes	Yes	Yes	Strongly disgree	No	Yes	No	Strongly disgree
2020/05/13 1:10:38 AM GMT+5	Currently married	Your husband	Urban	Sargodha	32	34	18	Nuclear family (husband, wife and children)	21	14	16	Full time	Full time	Teacher	Teacher	2	1	Own a house	5	Yes	10,001-20,000	Agree	25000	Disagree	Disagree	Agree	Husband	6	5	Neutral	None	Sometimes	0	2	2	1	Together (me and my husband)	I am mainly responsible	Agree	Neutral	Agree	No	No	No	Neutral	No	Yes	No	Disagree
2020/05/13 2:56:24 AM GMT+5	Currently married	Your husband	Urban	Dalian	20	28	14	Nuclear family (husband, wife and children)	20	10	16	Not working	Full time	Lecturer	Housewife	1	0	Rented house	5	No	Not applicable	Neutral	0	Strongly Agree	Agree	Neutral	Husband	1	3	Agree	None	Rarely	0	1	2	2	Others	I am mainly responsible	Agree	Disagree	Agree	No	No	Yes	Neutral	Yes	Yes	No	Disagree
2020/05/13 3:28:00 AM GMT+5	Currently married	Your husband	Urban	Faisal Town	50	53	19	Nuclear family (husband, wife and children)	19	12	14	Full time	Full time	Accountant	Teacher	19	2	Others	3	Yes	20,001-30,000	Neutral	50000	Neutral	Neutral	Agree	Myself	6	3	Neutral	None	Never	0	0	0	1	Together (me and my husband)	I am mainly responsible	Neutral	Strongly disgree	Disagree	Yes	Yes	Yes	Neutral	Yes	No	No	Disagree
2020/05/13 4:03:50 AM GMT+5	Currently married	Your husband	Urban	Jhang	48	49	1984	Extended family (Husband, wife, children, grand children, their parents and any unmarried siblings)	1986	1965	1966	Unemployed	Full time	Govt service	Housewife	23	2	Own a house	4	No	Not applicable	Strongly agree	0	Agree	Agree	Neutral	Husband	2	4	Agree	Psychological/emotional	Never	0	0	0	4	Together (me and my husband)	Together (me and my husband)	Agree	Disagree	Disagree	Yes	Yes	Yes	Agree	No	Yes	No	Disagree
2020/05/13 4:57:06 AM GMT+5	Currently married	Your husband	Rural	Sahiwal	26	27	12	Extended family (Husband, wife, children, grand children, their parents and any unmarried siblings)	14	10	8	Not working	Full time	Banker	Housewife	2	1	Own a house	5	No	Not applicable	Neutral	1	Agree	Agree	Agree	Husband	6	4	Agree	None	Never	1	2	2	3	Together (me and my husband)	Together (me and my husband)	Disagree	Neutral	Disagree	No	Yes	Yes	Neutral	No	Yes	No	Disagree
2020/05/13 5:53:09 AM GMT+5	Currently married	You	Urban	Chakwal	68	79	1973	Nuclear family (husband, wife and children)	1958	1940	1932	Unemployed	Not working	Retired	H Doctor	42	4	Rented house	5	No	20,001-30,000	Strongly agree	0	Strongly Agree	Strongly agree	Strongly agree	Husband	7	4	Strongly agree	None	Never	0	0	0	5	Together (me and my husband)	Together (me and my husband)	Strongly agree	Neutral	Neutral	Yes	Yes	Yes	Neutral	Yes	Yes	No	Strongly disgree
2020/05/13 6:59:35 AM GMT+5	Currently married	Husband's Father	Rural	Sargodha	26	29	10	Extended family (Husband, wife, children, grand children, their parents and any unmarried siblings)	16	5	10	Unemployed	Full time	Teaching	House wife	4	1	Own a house	5	No	Less than 10,000	Agree	0	Agree	Agree	Neutral	Mother	4	4	Neutral	All of the above	Never	0	0	0	1	I am mainly responsible	Mother	Strongly agree	Strongly disgree	Agree	No	No	Yes	Neutral	Yes	No	No	Strongly disgree
2020/05/13 8:40:36 AM GMT+5	Currently married	Husband's Father	Rural	Vehari	24	35	10	Extended family (Husband, wife, children, grand children, their parents and any unmarried siblings)	22	3	5	Unemployed	Full time	None	House Wife	7	2	Own a house	5	No	Not applicable	Neutral	0	Agree	Agree	Agree	Husband	2	5	Agree	All of the above	Sometimes	0	2	2	1	Husband	Husband	Neutral	Strongly disgree	Neutral	No	No	No	Neutral	No	Yes	No	Disagree
2020/05/13 9:03:04 AM GMT+5	Widowed	You	Urban	Sargodha	48	55	20	Nuclear family (husband, wife and children)	10	12	12	Not working	Full time	Businessman	None	24	2	Rented house	4	No	10,001-20,000	Neutral	0	Disagree	Disagree	Strongly disagree	Myself	6	4	Strongly agree	None	Sometimes	0	0	0	2	I am mainly responsible	I am mainly responsible	Agree	Strongly disgree	Strongly disgree	Yes	Yes	Yes	Strongly agree	No	I take alone as I am single	No	Disagree
2020/05/13 10:11:58 AM GMT+5	Currently married	Husband's Father	Rural	Sargodha	30	32	18	Extended family (Husband, wife, children, grand children, their parents and any unmarried siblings)	16	0	0	Full time	Full time	Land surveyor	Teaching	1	0	Others	3	Yes	10,001-20,000	Neutral	68000	Agree	Agree	Neutral	Father	3	4	Agree	None	Never	0	0	0	1	I am mainly responsible	I am mainly responsible	Strongly agree	Strongly agree	Agree	Yes	Yes	Yes	Neutral	No	No	No	Neutral
2020/05/13 10:37:15 AM GMT+5	Currently married	Your husband	Urban	Sargodha	49	52	16	Multiple family (Husband, wife, children, grand children, their parents, parents in-law, married sibling and their children, uncle, aunty)	16	10	16	Part time	Full time	Business	Business	24	2	Own a house	3	Yes	Not applicable	Agree	20000	Disagree	Disagree	Agree	Others	4	4	Neutral	None	Never	0	0	0	2	I am mainly responsible	Together (me and my husband)	Strongly agree	Disagree	Disagree	Yes	Yes	Yes	Neutral	No	Yes	No	Disagree
2020/05/13 12:34:11 PM GMT+5	Currently married	Husband's Father	Rural	Sargodha	20	22	2010	Multiple family (Husband, wife, children, grand children, their parents, parents in-law, married sibling and their children, uncle, aunty)	2005	1992	1892	Not working	Not working	Buisness	House wife	2	1	Own a house	5	No	Not applicable	Strongly agree	0	Neutral	Disagree	Neutral	Myself	5	5	Neutral	Psychological/emotional	Never	0	3	0	5	Together (me and my husband)	Together (me and my husband)	Agree	Neutral	Neutral	Yes	Yes	Yes	Agree	No	Yes	No	Strongly disgree
2020/05/13 12:35:34 PM GMT+5	Currently married	Your husband	Urban	Abbottabad	53	57	14	Nuclear family (husband, wife and children)	16	10	14	Not working	Full time	Government employee	None	30	7	Own a house	5	No	Not applicable	Neutral	0	Strongly Agree	Strongly agree	Agree	Myself	6	5	Strongly agree	None	Never	0	0	0	3	Together (me and my husband)	Kids, me and husband	Agree	Disagree	Disagree	Yes	Yes	Yes	Strongly agree	No	Yes	No	Strongly disgree
2020/05/13 12:50:22 PM GMT+5	Currently married	Your husband	Urban	Lahore	39	39	1997	Nuclear family (husband, wife and children)	1997	1970	1970	Full time	Full time	Business	Teacher	13	2	Rented house	5	No	Not applicable	Strongly agree	40000	Agree	Agree	Agree	Myself	7	5	Agree	None	Never	0	0	0	3	Together (me and my husband)	I am mainly responsible	Strongly disgree	Disagree	Agree	Yes	Yes	Yes	Neutral	No	Yes	No	Strongly disgree
2020/05/13 12:59:14 PM GMT+5	Currently married	Your husband	Urban	Islamabad	47	53	16	Extended family (Husband, wife, children, grand children, their parents and any unmarried siblings)	18	6	14	Not working	Full time	Pilot	-	25	4	Own a house	3	No	Not applicable	Neutral	0	Strongly Agree	Agree	Agree	Myself	4	3	Neutral	None	Never	0	0	0	4	Together (me and my husband)	Together (me and my husband)	Agree	Agree	Neutral	Yes	Yes	Yes	Neutral	No	Yes	No	Disagree
2020/05/13 1:43:42 PM GMT+5	Currently married	Your husband	Urban	ICT	52	62	16	Nuclear family (husband, wife and children)	16	0	16	Not working	Not working	Businessman	House wife	32	5	Own a house	5	No	Not applicable	Neutral	0	Agree	Strongly agree	Agree	Myself	7	4	Strongly agree	None	Never	0	0	0	3	I am mainly responsible	House help	Neutral	Agree	Agree	Yes	Yes	Yes	Neutral	No	Yes	No	Strongly disgree
2020/05/13 1:46:54 PM GMT+5	Currently married	Your husband	Urban	Rawalpindi	24	29	17	Nuclear family (husband, wife and children)	16	18	18	Unemployed	Full time	Military	Physiotherapist	2	0	Rented house	5	No	Not applicable	Agree	0	Strongly Agree	Strongly agree	Agree	Myself	7	4	Strongly agree	All of the above	Never	0	0	0	1	Together (me and my husband)	Together (me and my husband)	Strongly agree	Strongly disgree	Agree	Yes	Yes	Yes	Strongly agree	Yes	Yes	No	Strongly disgree
2020/05/13 1:47:52 PM GMT+5	Currently married	You	Urban	Gujranwala	44	49	12	Nuclear family (husband, wife and children)	10	5	14	Full time	Full time	Employee	Beautian	26	3	Own a house	5	Yes	More than 40,000	Strongly agree	0	Neutral	Neutral	Strongly agree	Myself	7	3	Strongly agree	None	Sometimes	0	0	0	1	Together (me and my husband)	Children	Strongly agree	Strongly agree	Strongly agree	Yes	Yes	Yes	Neutral	No	Yes	No	Strongly disgree
2020/05/13 1:53:20 PM GMT+5	Currently married	Your husband	Urban	Peshawar	44	60	14	Nuclear family (husband, wife and children)	14	10	14	Full time	Full time	Private job	Private job	26	3	Own a house	4	Yes	More than 40,000	Agree	80000	Neutral	Disagree	Agree	Myself	6	5	Agree	None	Sometimes	0	0	10	1	I am mainly responsible	Together (me and my husband)	Agree	Strongly agree	Agree	Yes	Yes	Yes	Strongly disgree	Yes	Yes	No	Agree
2020/05/13 1:58:13 PM GMT+5	Currently married	Your husband	Urban	Islamabad	42	55	14	Nuclear family (husband, wife and children)	18	8	10	Not working	Full time	Civil Services Officer	Housewife	30	5	Others	5	No	Not applicable	Strongly agree	0	Strongly disagree	Strongly agree	Strongly agree	Myself	6	5	Strongly agree	None	Never	0	0	0	5	Others	I am mainly responsible	Strongly agree	Disagree	Agree	Yes	Yes	Yes	Strongly disgree	No	Yes	No	Strongly disgree
2020/05/13 2:02:51 PM GMT+5	Currently married	Your husband	Urban	Okara	24	26	17	Nuclear family (husband, wife and children)	16	14	14	Not working	Full time	Electrical and Telecommunication Engineer	Doctor of Physical therapy	0	0	Own a house	5	No	Not applicable	Neutral	0	Strongly Agree	Strongly agree	Strongly agree	Myself	2	3	Strongly agree	None	Never	0	0	0	5	Others	Together (me and my husband)	Strongly agree	Disagree	Disagree	Yes	Yes	Yes	Agree	Yes	Yes	No	Strongly disgree
2020/05/13 2:04:58 PM GMT+5	Currently married	Husband's Father	Urban	Abbottabad	29	29	17	Extended family (Husband, wife, children, grand children, their parents and any unmarried siblings)	17	16	16	Full time	Full time	Lawyer	Physiotherapist	2	1	Own a house	5	No	Not applicable	Strongly agree	40000	Neutral	Neutral	Neutral	Mother	5	2	Neutral	None	Never	0	0	0	2	I am mainly responsible	I am mainly responsible	Strongly agree	Disagree	Strongly disgree	Yes	Yes	Yes	Agree	No	Yes	No	Strongly disgree
2020/05/13 2:23:49 PM GMT+5	Currently married	Husband's Father	Urban	Islamabad	24	29	16	Multiple family (Husband, wife, children, grand children, their parents, parents in-law, married sibling and their children, uncle, aunty)	14	10	14	Not working	Full time	Government job	Housewife	1.5	0	Rented house	5	No	Not applicable	Disagree	0	Agree	Agree	Neutral	Husband	5	5	Neutral	All of the above	Rarely	0	0	0	4	Others	I am mainly responsible	Strongly agree	Disagree	Strongly agree	Yes	Yes	Yes	Agree	Yes	Yes	No	Strongly disgree
2020/05/13 2:40:13 PM GMT+5	Currently married	Your husband	Urban	rawalpindi	31	41	16	Extended family (Husband, wife, children, grand children, their parents and any unmarried siblings)	14	12	14	Full time	Full time	civil engineer	teacher	9	3	Rented house	4	No	Not applicable	Agree	35000	Agree	Agree	Strongly agree	Husband	3	3	Strongly agree	None	Sometimes	0	0	0	5	I am mainly responsible	I am mainly responsible	Strongly agree	Neutral	Strongly agree	Yes	Yes	Yes	Neutral	No	Yes	No	Strongly disgree
2020/05/13 2:49:07 PM GMT+5	Currently married	Your husband	Urban	islamabad	52	57	16	Nuclear family (husband, wife and children)	18	12	16	Not working	Full time	civil engineer	housewife	25	4	Rented house	3	No	Not applicable	Neutral	0	Strongly Agree	Strongly agree	Strongly agree	Myself	4	4	Agree	None	Rarely	0	0	0	2	Together (me and my husband)	me and my daughter	Strongly agree	Agree	Agree	Yes	Yes	Yes	Agree	Maybe	Yes	No	Strongly disgree
2020/05/13 2:49:51 PM GMT+5	Currently married	Your husband	Urban	Rawalpindi	50	58	5	Nuclear family (husband, wife and children)	12	0	12	Not working	Not working	Retired Govt Servant	Housewife	27	2	Rented house	4	No	Not applicable	Neutral	0	Agree	Agree	Agree	Myself	6	2	Agree	None	Rarely	0	0	0	4	Together (me and my husband)	Together (me and my husband)	Strongly agree	Agree	Agree	Yes	Yes	No	Disgree	No	Yes	No	Disagree
2020/05/13 3:05:13 PM GMT+5	Currently married	Your husband	Urban	Sahiwal	47	50	16	Nuclear family (husband, wife and children)	16	10	10	Not working	Full time	Businessman	Homemaker	20	4	Own a house	3	No	Not applicable	Agree	0	Neutral	Neutral	Disagree	Husband	4	3	Agree	None	Often	0	0	0	2	I am mainly responsible	I am mainly responsible	Agree	Agree	Neutral	Yes	Yes	Yes	Agree	Maybe	Yes	No	Strongly agree
2020/05/13 3:10:38 PM GMT+5	Currently married	You	Urban	Islamabad	55	61	16	Nuclear family (husband, wife and children)	14	16	18	Not working	Not working	Retired army officer	House wife	31	3	Own a house	5	No	Not applicable	Agree	0	Strongly Agree	Strongly agree	Strongly agree	Husband	6	4	Strongly agree	None	Never	0	0	0	5	Together (me and my husband)	Together (me and my husband)	Strongly agree	Neutral	Disagree	Yes	Yes	Yes	Agree	Yes	Yes	No	Strongly disgree
2020/05/13 3:11:04 PM GMT+5	Currently married	Husband's Father	Urban	Quetta	27	32	14	Extended family (Husband, wife, children, grand children, their parents and any unmarried siblings)	16	12	14	Not working	Unemployed	entrepreneur	housewife	6	2	Own a house	4	No	Not applicable	Agree	0	Agree	Agree	Neutral	Father	3	3	Agree	None	Rarely	0	0	0	1	I am mainly responsible	I am mainly responsible	Strongly agree	Agree	Agree	Yes	Yes	Yes	Disgree	No	Yes	No	Disagree
2020/05/13 3:11:06 PM GMT+5	Currently married	Your husband	Urban	Rawalpindi	50	55	18	Nuclear family (husband, wife and children)	18	16	18	Not working	Full time	Embassy officer	House wife	25	3	Own a house	4	No	Not applicable	Neutral	0	Strongly Agree	Strongly agree	Agree	Myself	6	4	Agree	None	Rarely	0	0	0	2	I am mainly responsible	I am mainly responsible	Agree	Agree	Agree	Yes	Yes	Yes	Agree	Yes	Yes	No	Disagree
2020/05/13 3:13:54 PM GMT+5	Currently married	Your husband	Urban	Rawalpindi	36	39	16	Extended family (Husband, wife, children, grand children, their parents and any unmarried siblings)	16	14	14	Not working	Full time	Businessman	Housewife	12	3	Own a house	5	No	Not applicable	Agree	0	Agree	Agree	Strongly agree	Myself	4	4	Agree	None	Never	0	0	0	3	Together (me and my husband)	I am mainly responsible	Strongly agree	Strongly disgree	Agree	Yes	Yes	Yes	Disgree	No	Yes	No	Strongly disgree
2020/05/13 3:15:19 PM GMT+5	Currently married	Your husband	Urban	Faisalabad	47	50	14	Extended family (Husband, wife, children, grand children, their parents and any unmarried siblings)	17	14	14	Not working	Full time	Doctor	Housewife	21	4	Own a house	3	No	Not applicable	Disagree	0	Agree	Agree	Neutral	Husband	4	5	Neutral	None	Never	0	0	0	2	I am mainly responsible	I am mainly responsible	Strongly agree	Disagree	Strongly disgree	Yes	Yes	Yes	Agree	No	Yes	No	Strongly disgree
2020/05/13 3:16:45 PM GMT+5	Currently married	Your husband	Urban	Islamabad	46	51	12	Extended family (Husband, wife, children, grand children, their parents and any unmarried siblings)	10	7	12	Not working	Full time	Bussinessman	Housewife	27	4	Own a house	4	Yes	Not applicable	Strongly agree	0	Neutral	Agree	Strongly agree	Myself	5	5	Strongly agree	None	Rarely	0	0	0	5	Together (me and my husband)	I am mainly responsible	Neutral	Neutral	Neutral	Yes	Yes	Yes	Agree	No	Yes	No	Strongly disgree
2020/05/13 3:18:51 PM GMT+5	Currently married	Your husband	Urban	Islamabad	49	60	10	Nuclear family (husband, wife and children)	16	0	16	Not working	Full time	UN Operations manager	House wife	33	4	Own a house	5	No	Not applicable	Agree	0	Strongly Agree	Strongly agree	Strongly agree	Husband	5	3	Agree	None	Never	0	0	0	3	I am mainly responsible	I am mainly responsible	Agree	Disagree	Neutral	Yes	Yes	Yes	Agree	Maybe	Yes	No	Strongly disgree
2020/05/13 3:21:44 PM GMT+5	Currently married	Your husband	Urban	Islamabad	50	54	16	Nuclear family (husband, wife and children)	18	16	16	Full time	Full time	Naval Officer	Dentist	26	3	Own a house	4	Yes	More than 40,000	Agree	100000	Strongly Agree	Strongly agree	Agree	Husband	6	3	Agree	None	Never	0	0	0	4	Together (me and my husband)	Together (me and my husband)	Agree	Disagree	Disagree	Yes	Yes	Yes	Agree	Yes	Yes	No	Strongly disgree
2020/05/13 3:21:59 PM GMT+5	Currently married	Husband's Father	Rural	Sargodha	31	31	16	Nuclear family (husband, wife and children)	16	8	8	Not working	Not working	Govt job teaching	Govt job teaching	1	1	Own a house	5	Yes	Less than 10,000	Agree	57000	Strongly Agree	Neutral	Neutral	Husband	4	3	Neutral	None	Never	0	0	0	5	Others	No one	Strongly agree	Strongly disgree	Strongly disgree	No	No	No	Strongly agree	No	Yes	No	Strongly disgree
2020/05/13 3:25:13 PM GMT+5	Currently married	Your husband	Rural	Faisalabad	31	38	16	Extended family (Husband, wife, children, grand children, their parents and any unmarried siblings)	16	8	12	Unemployed	Full time	Private Job	Non	7	3	Own a house	5	No	Not applicable	Neutral	0	Strongly Agree	Strongly agree	Agree	Husband	7	3	Agree	None	Never	0	0	0	5	I am mainly responsible	I am mainly responsible	Strongly agree	Strongly disgree	Strongly disgree	Yes	Yes	Yes	Strongly disgree	No	Yes	No	Strongly disgree
2020/05/13 3:27:41 PM GMT+5	Currently married	Your husband	Urban	Rawalpindi	42	52	16	Extended family (Husband, wife, children, grand children, their parents and any unmarried siblings)	16	10	20	Full time	Full time	Educationist	Educationist	22	4	Rented house	4	No	Not applicable	Neutral	100000	Neutral	Neutral	Agree	Myself	5	4	Agree	None	Sometimes	1	1	1	1	I am mainly responsible	I am mainly responsible	Neutral	Agree	Disagree	Yes	Yes	Yes	Neutral	No	Yes	No	Agree
2020/05/13 3:28:18 PM GMT+5	Currently married	Your husband	Urban	Rawalpindi	35	46	16	Multiple family (Husband, wife, children, grand children, their parents, parents in-law, married sibling and their children, uncle, aunty)	16	17	17	Full time	Full time	Bussiness	Business	13	3	Own a house	3	No	Not applicable	Agree	0	Agree	Disagree	Agree	Myself	5	3	Strongly agree	None	Never	0	0	0	1	I am mainly responsible	I am mainly responsible	Agree	Disagree	Agree	Yes	Yes	Yes	Strongly agree	No	Yes	No	Disagree
2020/05/13 3:38:26 PM GMT+5	Currently married	Your husband	Urban	Peshawar	49	50	18	Nuclear family (husband, wife and children)	20	16	16	Full time	Full time	Govt employee	Banker	20	2	Others	3	Yes	More than 40,000	Neutral	200000	Neutral	Neutral	Neutral	Husband	4	3	Strongly disagree	None	Rarely	0	2	2	2	Together (me and my husband)	Servant	Neutral	Agree	Agree	Yes	Yes	Yes	Agree	Maybe	Yes	No	Neutral
2020/05/13 3:45:32 PM GMT+5	Currently married	Your husband	Urban	Nowshera	41	47	18	Nuclear family (husband, wife and children)	21	14	18	Full time	Full time	Armed forces	Higher Education	21	3	Others	4	Yes	More than 40,000	Strongly agree	100000	Strongly Agree	Strongly agree	Strongly agree	Myself	7	3	Neutral	None	Never	0	0	0	5	I am mainly responsible	Maid	Agree	Strongly disgree	Agree	Yes	Yes	Yes	Strongly agree	Yes	Yes	No	Strongly disgree
2020/05/13 4:05:28 PM GMT+5	Currently married	Your husband	Urban	Islamabad	29	31	16	Nuclear family (husband, wife and children)	18	18	16	Not working	Full time	Engineer	no	4	1	Rented house	5	No	Not applicable	Strongly disagree	0	Agree	Agree	Strongly disagree	Husband	2	5	Strongly agree	None	Never	0	0	0	5	Together (me and my husband)	I am mainly responsible	Strongly agree	Disagree	Disagree	Yes	Yes	Yes	Strongly agree	Yes	Yes	No	Disagree
2020/05/13 4:10:13 PM GMT+5	Currently married	Your husband	Urban	Rawalpindi	54	59	16	Nuclear family (husband, wife and children)	16	18	16	Not working	Not working	Retired army officer	House wife	33	3	Own a house	4	No	Not applicable	Neutral	0	Agree	Agree	Agree	Husband	6	4	Agree	None	Rarely	0	0	0	2	I am mainly responsible	Servants	Neutral	Agree	Agree	Yes	Yes	Yes	Agree	Yes	Yes	Yes	Disagree
2020/05/13 4:13:45 PM GMT+5	Currently married	Husband's Father	Rural	Lahore	24	27	2012	Extended family (Husband, wife, children, grand children, their parents and any unmarried siblings)	2010	1983	1971	Not working	Full time	No	No	0	0	Own a house	5	No	10,001-20,000	Agree	50000	Agree	Neutral	Neutral	Husband	4	4	Agree	Physical	Rarely	0	0	0	1	Together (me and my husband)	Husband	Agree	Strongly disgree	Strongly disgree	No	No	Yes	Disgree	Yes	No	No	Strongly agree
2020/05/13 4:15:39 PM GMT+5	Currently married	Your husband	Urban	Peshawar	50	57	16	Nuclear family (husband, wife and children)	16	12	16	Not working	Full time	Civil servant	House wife	30	3	Others	4	No	Not applicable	Neutral	0	Agree	Agree	Agree	Myself	6	3	Neutral	None	Rarely	0	0	0	3	I am mainly responsible	I am mainly responsible	Neutral	Neutral	Agree	Yes	Yes	Yes	Neutral	Maybe	Yes	No	Disagree
2020/05/13 4:20:05 PM GMT+5	Currently married	Your husband	Urban	Peshawar	50	57	16	Nuclear family (husband, wife and children)	16	12	16	Not working	Full time	Civil servant	Housewife	30	3	Others	4	No	Not applicable	Neutral	0	Agree	Agree	Neutral	Myself	4	3	Agree	None	Rarely	0	0	0	3	I am mainly responsible	I am mainly responsible	Neutral	Agree	Agree	Yes	Yes	Yes	Neutral	Maybe	Yes	No	Disagree
2020/05/13 4:21:24 PM GMT+5	Currently married	Your husband	Urban	Lahore	29	31	16	Nuclear family (husband, wife and children)	16	10	12	Part time	Full time	Buisness	CA coordinator	2	1	Rented house	4	No	Not applicable	Neutral	45000	Neutral	Disagree	Neutral	Husband	5	3	Agree	Physical;Verbal	Rarely	0	0	4	3	I am mainly responsible	Together (me and my husband)	Agree	Strongly agree	Agree	Yes	No	Yes	Neutral	No	Yes	No	Disagree
2020/05/13 4:22:19 PM GMT+5	Currently married	Your husband	Urban	Lahore	32	34	18	Nuclear family (husband, wife and children)	18	16	16	Not working	Full time	Army	Consultant	6	1	Others	5	No	Not applicable	Strongly agree	50000	Agree	Strongly agree	Agree	Myself	6	5	Strongly agree	None	Never	0	0	0	4	Together (me and my husband)	I am mainly responsible	Strongly agree	Neutral	Neutral	Yes	Yes	Yes	Strongly agree	Yes	Yes	No	Strongly disgree
2020/05/13 4:27:48 PM GMT+5	Currently married	Your husband	Rural	Lahore	22	30	2015	Extended family (Husband, wife, children, grand children, their parents and any unmarried siblings)	2004	0	0	Not working	Part time	media person	house wife	5	0	Rented house	5	Yes	30,001-40,000	Agree	0	Agree	Agree	Agree	Mother	1	5	Agree	None	Never	0	0	0	1	Others	Together (me and my husband)	Agree	Agree	Agree	Yes	Yes	Yes	Agree	Maybe	Yes	No	Strongly disgree
2020/05/13 4:28:20 PM GMT+5	Currently married	Your husband	Urban	Federal capital	38	43	16	Nuclear family (husband, wife and children)	16	16	14	Full time	Full time	businessman	Consultant	15	2	Rented house	5	Yes	Not applicable	Agree	90000	Agree	Agree	Agree	Husband	6	5	Agree	None	Sometimes	0	0	1	3	Together (me and my husband)	Together (me and my husband)	Agree	Agree	Neutral	Yes	Yes	Yes	Neutral	No	Yes	No	Disagree
2020/05/13 4:29:57 PM GMT+5	Currently married	Your husband	Urban	Bahawalpur	35	44	15	Nuclear family (husband, wife and children)	0	0	0	Not working	Not working	Landlord	Housewife?	22	4	Own a house	4	No	Not applicable	Disagree	0	Agree	Agree	Neutral	Husband	4	4	Agree	None	Never	0	0	0	3	I am mainly responsible	Servants	Disagree	Disagree	Disagree	Yes	Yes	Yes	Neutral	No	Yes	No	Strongly disgree
2020/05/13 4:35:09 PM GMT+5	Currently married	Husband's Father	Urban	Sahiwal	30	37	2010	Extended family (Husband, wife, children, grand children, their parents and any unmarried siblings)	2010	1985	1980	Full time	Full time	Businessman	Lecturer	2	0	Own a house	5	No	Not applicable	Disagree	57000	Agree	Strongly agree	Neutral	Mother	7	4	Agree	None	Never	0	0	0	5	I am mainly responsible	Together (me and my husband)	Agree	Strongly disgree	Neutral	Yes	Yes	Yes	Strongly agree	Yes	Yes	No	Strongly disgree
2020/05/13 4:46:08 PM GMT+5	Currently married	Your husband	Urban	Multan	57	55	14	Nuclear family (husband, wife and children)	12	5	5	Full time	Full time	Government Officer	Housewife	24	2	Own a house	4	No	Not applicable	Neutral	0	Agree	Neutral	Strongly agree	Myself	5	3	Strongly agree	None	Rarely	0	0	5	2	Together (me and my husband)	Me and my children	Agree	Neutral	Disagree	Yes	Yes	Yes	Agree	No	Yes	No	Strongly disgree
2020/05/13 4:53:36 PM GMT+5	Currently married	Husband's Father	Rural	Chiniot	24	28	14	Extended family (Husband, wife, children, grand children, their parents and any unmarried siblings)	16	0	8	Not working	Full time	Business	House Wife	4	2	Rented house	2	No	Not applicable	Strongly disagree	0	Disagree	Strongly disagree	Neutral	Father	3	2	Disagree	Verbal	Often	3	10	11	1	I am mainly responsible	I am mainly responsible	Agree	Strongly agree	Agree	No	No	No	Disgree	No	No	No	Strongly agree
2020/05/13 4:58:47 PM GMT+5	Currently married	Husband's Father	Urban	Islamabad	30	28	17	Extended family (Husband, wife, children, grand children, their parents and any unmarried siblings)	16	10	18	Not working	Full time	Account manager	House wife	6	2	Own a house	3	No	Not applicable	Neutral	0	Agree	Neutral	Disagree	Father	4	4	Agree	None	Never	0	0	0	1	Together (me and my husband)	I am mainly responsible	Agree	Disagree	Disagree	Yes	Yes	Yes	Agree	No	Yes	No	Disagree
2020/05/13 4:59:40 PM GMT+5	Currently married	Husband's Father	Urban	Sindh	23	33	14	Extended family (Husband, wife, children, grand children, their parents and any unmarried siblings)	14	16	16	Not working	Unemployed	Stock broker	Student	3	1	Own a house	3	Yes	Less than 10,000	Neutral	35000	Neutral	Strongly agree	Neutral	Father	5	3	Agree	None	Never	1	10	6	5	I am mainly responsible	I am mainly responsible	Neutral	Agree	Neutral	Yes	Yes	Yes	Agree	Yes	Yes	No	Disagree
2020/05/13 5:09:01 PM GMT+5	Currently married	Your husband	Urban	Islamabad	32	35	16	Nuclear family (husband, wife and children)	18	10	10	Unemployed	Full time	Private job	Housewife	6	3	Rented house	5	No	Not applicable	Agree	0	Agree	Agree	Agree	Husband	3	5	Agree	None	Never	0	0	0	3	I am mainly responsible	I am mainly responsible	Agree	Neutral	Agree	Yes	Yes	Yes	Agree	Yes	Yes	No	Neutral
2020/05/13 5:10:09 PM GMT+5	Currently married	Your husband	Urban	Rawalpindi	43	50	10	Nuclear family (husband, wife and children)	16	0	12	Not working	Full time	Army Officer	Not working	26	4	Own a house	4	No	Not applicable	Agree	0	Agree	Agree	Agree	Myself	6	4	Strongly agree	None	Never	0	0	0	3	I am mainly responsible	Me and a couple of helpers	Agree	Neutral	Disagree	Yes	Yes	Yes	Agree	Yes	Yes	No	Strongly agree
2020/05/13 5:13:51 PM GMT+5	Currently married	Your husband	Urban	Saudi Arabia	48	55	16	Extended family (Husband, wife, children, grand children, their parents and any unmarried siblings)	16	12	16	Part time	Full time	AC technician	Teacher	26	3	Rented house	5	Yes	More than 40,000	Agree	80000	Agree	Agree	Strongly agree	Myself	6	5	Strongly agree	None	Never	0	0	0	3	Together (me and my husband)	Together (me and my husband)	Strongly agree	Disagree	Disagree	Yes	Yes	Yes	Agree	Yes	Yes	No	Strongly disgree
2020/05/13 5:15:52 PM GMT+5	Currently married	You	Rural	Faisalabad	30	33	10	Multiple family (Husband, wife, children, grand children, their parents, parents in-law, married sibling and their children, uncle, aunty)	5	0	3	Part time	Full time	Plumber	Cleaner	8	4	Rented house	1	Yes	Less than 10,000	Strongly disagree	8000	Disagree	Strongly disagree	Neutral	Husband	2	1	Disagree	Verbal	Often	4	8	7	2	I am mainly responsible	I am mainly responsible	Strongly disgree	Agree	Agree	No	No	No	Strongly disgree	No	No	Yes	Agree
2020/05/13 5:25:09 PM GMT+5	Currently married	You	Urban	Peshawar	23	23	14	Nuclear family (husband, wife and children)	14	10	12	Full time	Full time	Banker	Teacher	2	1	Own a house	3	Yes	Less than 10,000	Neutral	15000	Disagree	Agree	Agree	Husband	6	3	Neutral	None	Rarely	1	2	6	1	Others	I am mainly responsible	Agree	Agree	Disagree	No	No	No	Strongly disgree	Yes	No	No	Disagree
2020/05/13 5:27:04 PM GMT+5	Currently married	Your husband	Urban	Rawalpindi	29	38	16	Nuclear family (husband, wife and children)	18	16	16	Not working	Full time	Banker	Housewife	5	1	Own a house	5	No	Not applicable	Neutral	0	Agree	Agree	Neutral	Husband	5	5	Strongly agree	None	Never	0	0	0	5	I am mainly responsible	Together (me and my husband)	Agree	Neutral	Agree	Yes	Yes	Yes	Strongly agree	Yes	Yes	No	Strongly disgree
2020/05/13 5:30:03 PM GMT+5	Widowed	Your husband	Urban	Lahore	45	58	4	Nuclear family (husband, wife and children)	14	10	10	Not working	Full time	No	Housewife	28	4	Others	3	No	Not applicable	Neutral	0	Agree	Agree	Neutral	Husband	3	4	Neutral	All of the above	Rarely	0	0	0	4	Husband	I am mainly responsible	Disagree	Neutral	Neutral	Yes	Yes	Yes	Neutral	No	Yes	No	Neutral
2020/05/13 5:30:28 PM GMT+5	Currently married	Your husband	Urban	Rawalpindi	30	35	22	Nuclear family (husband, wife and children)	18	16	16	Full time	Full time	Officer	Teacher	6	1	Own a house	3	Yes	20,001-30,000	Neutral	100000	Strongly Agree	Strongly agree	Agree	Others	6	4	Agree	None	Sometimes	0	1	2	1	I am mainly responsible	I am mainly responsible	Strongly agree	Disagree	Disagree	No	Yes	Yes	Agree	Yes	Yes	No	Agree
2020/05/13 5:31:09 PM GMT+5	Currently married	Others	Rural	islamabad	28	28	18	Extended family (Husband, wife, children, grand children, their parents and any unmarried siblings)	18	10	16	Not working	Unemployed	unemployed	housewife	1.5	1	Own a house	5	No	Not applicable	Strongly agree	0	Neutral	Agree	Disagree	Mother	5	4	Neutral	None	Never	0	0	0	1	Together (me and my husband)	mother in law	Agree	Agree	Disagree	Yes	Yes	Yes	Agree	No	Yes	No	Strongly disgree
2020/05/13 5:32:37 PM GMT+5	Currently married	Others	Urban	Hazara	42	54	14	Extended family (Husband, wife, children, grand children, their parents and any unmarried siblings)	14	10	24	Not working	Full time	Businessman	Housewife	20	5	Own a house	2	No	Not applicable	Agree	0	Neutral	Neutral	Neutral	Husband	3	3	Agree	None	Never	0	15	15	1	I am mainly responsible	I am mainly responsible	Agree	Neutral	Agree	Yes	No	Yes	Agree	No	No	No	Agree
2020/05/13 5:33:54 PM GMT+5	Currently married	Your husband	Urban	Capital district	57	64	14	Nuclear family (husband, wife and children)	14	10	12	Not working	Not working	Businessman	Housewife	35	1	Others	3	No	Not applicable	Neutral	0	Neutral	Neutral	Neutral	Myself	3	3	Neutral	None	Sometimes	0	0	0	3	I am mainly responsible	Together (me and my husband)	Neutral	Neutral	Neutral	Yes	Yes	No	Neutral	No	Yes	No	Neutral
2020/05/13 5:34:30 PM GMT+5	Currently married	Your husband	Urban	Lahore	49	59	12	Nuclear family (husband, wife and children)	16	10	10	Not working	Unemployed	Retired	House wife	30	4	Own a house	4	No	20,001-30,000	Agree	0	Agree	Strongly agree	Strongly agree	Husband	3	5	Agree	None	Never	0	2	1	2	Husband	I am mainly responsible	Strongly agree	Neutral	Agree	Yes	Yes	Yes	Agree	No	Yes	No	Neutral
2020/05/13 5:36:20 PM GMT+5	Widowed	You	Urban	Rawalpindi District	45	49	16	Nuclear family (husband, wife and children)	16	12	18	Not working	Not working	Businessman	Housewife	22	3	Rented house	5	No	Not applicable	Disagree	0	Agree	Agree	Neutral	Myself	5	4	Strongly agree	None	Never	0	0	0	3	I am mainly responsible	I am mainly responsible	Agree	Disagree	Disagree	Yes	Yes	Yes	Agree	Maybe	I take alone as I am single	No	Strongly disgree
2020/05/13 5:36:20 PM GMT+5	Currently married	You	Urban	Rawaloindi	70	72	16	Extended family (Husband, wife, children, grand children, their parents and any unmarried siblings)	16	10	10	Not working	Not working	Retired	Retired	46	4	Own a house	3	Yes	More than 40,000	Agree	80000	Agree	Strongly agree	Strongly agree	Myself	7	5	Strongly agree	None	Never	0	0	0	3	Together (me and my husband)	House help	Agree	Disagree	Agree	Yes	Yes	Yes	Agree	No	Yes	No	Neutral
2020/05/13 5:36:39 PM GMT+5	Currently married	Your husband	Urban	Islamabad	39	45	16	Nuclear family (husband, wife and children)	18	14	14	Not working	Full time	Army	None	17	2	Others	5	No	Not applicable	Neutral	0	Agree	Agree	Agree	Myself	6	4	Neutral	None	Never	0	0	0	4	Together (me and my husband)	I am mainly responsible	Neutral	Agree	Neutral	Yes	Yes	Yes	Strongly agree	Yes	Yes	No	Strongly disgree
2020/05/13 5:37:01 PM GMT+5	Currently married	Your husband	Urban	Punjab	25	30	16	Nuclear family (husband, wife and children)	16	14	10	Not working	Full time	Business man	Housewife	4	2	Own a house	5	No	Not applicable	Strongly agree	0	Strongly Agree	Strongly agree	Neutral	Husband	4	5	Neutral	All of the above	Never	0	0	0	3	Together (me and my husband)	Together (me and my husband)	Agree	Agree	Agree	Yes	Yes	Yes	Agree	No	Yes	No	Strongly disgree
2020/05/13 5:39:23 PM GMT+5	Currently married	Your husband	Urban	Islamabad	44	48	14	Nuclear family (husband, wife and children)	14	14	16	Not working	Full time	Army Officer	Doctor	20	2	Others	5	No	More than 40,000	Neutral	0	Agree	Agree	Agree	Myself	7	5	Strongly agree	None	Never	0	0	0	3	Together (me and my husband)	I am mainly responsible	Agree	Disagree	Strongly disgree	Yes	Yes	Yes	Strongly agree	No	Yes	No	Strongly disgree
2020/05/13 5:40:29 PM GMT+5	Currently married	Your husband	Urban	Rawalpindi	50	56	14	Extended family (Husband, wife, children, grand children, their parents and any unmarried siblings)	16	10	10	Not working	Full time	Professor	House wife	30	4	Own a house	4	No	Not applicable	Disagree	0	Strongly Agree	Strongly agree	Neutral	Husband	1	4	Neutral	Psychological/emotional	Never	0	0	0	5	Together (me and my husband)	Together (me and my husband)	Neutral	Agree	Agree	Yes	Yes	Yes	Neutral	No	Yes	No	Strongly disgree
2020/05/13 5:40:36 PM GMT+5	Currently married	Your husband	Urban	Islamabad	40	45	16	Nuclear family (husband, wife and children)	16	12	18	Full time	Full time	Engineer	Teacher	25	3	Own a house	4	No	Not applicable	Neutral	60000	Neutral	Neutral	Agree	Mother	4	4	Agree	None	Never	0	0	0	3	Together (me and my husband)	Together (me and my husband)	Neutral	Disagree	Disagree	Yes	Yes	Yes	Neutral	Yes	Yes	Yes	Disagree
2020/05/13 5:41:19 PM GMT+5	Currently married	Your husband	Urban	Abbottabad.	45	52	14	Nuclear family (husband, wife and children)	16	8	4	Not working	Full time	Senior Manager at PTCL.	Housewife.	22	3	Own a house	5	No	Not applicable	Agree	0	Agree	Agree	Strongly agree	Husband	4	4	Agree	None	Never	0	0	0	4	Together (me and my husband)	Together (me and my husband)	Strongly agree	Disagree	Neutral	Yes	Yes	Yes	Neutral	Maybe	Yes	No	Strongly disgree
2020/05/13 5:41:35 PM GMT+5	Currently married	Husband's Father	Rural	Bahawalpur	38	44	3	Multiple family (Husband, wife, children, grand children, their parents, parents in-law, married sibling and their children, uncle, aunty)	10	0	0	Not working	Full time	Farmar	Tailor	13	3	Own a house	4	Yes	Less than 10,000	Strongly disagree	10000	Disagree	Disagree	Agree	Husband	6	4	Neutral	None	Rarely	0	2	1	1	I am mainly responsible	I am mainly responsible	Strongly agree	Agree	Agree	Yes	No	Yes	Strongly disgree	No	Yes	Yes	Agree
2020/05/13 5:42:19 PM GMT+5	Currently married	Husband's Father	Urban	Islamabad	41	45	16	Multiple family (Husband, wife, children, grand children, their parents, parents in-law, married sibling and their children, uncle, aunty)	16	12	14	Not working	Full time	Administration in WHO	Housewife	20	3	Rented house	4	No	Not applicable	Neutral	0	Agree	Strongly agree	Neutral	Husband	5	3	Neutral	None	Never	0	0	0	4	I am mainly responsible	Together (me and my husband)	Neutral	Agree	Disagree	Yes	No	Yes	Agree	Yes	Yes	Yes	Strongly disgree
2020/05/13 5:43:27 PM GMT+5	Widowed	You	Urban	Federal Capital	44	Deceased	16	Nuclear family (husband, wife and children)	18	12	10	Unemployed	Not working	NA	Housewife	22	3	Rented house	3	Yes	30,001-40,000	Strongly agree	35000	Disagree	Disagree	Neutral	Myself	5	3	Strongly agree	None	Never	0	0	0	2	I am mainly responsible	I am mainly responsible	Strongly agree	Strongly agree	Strongly agree	Yes	Yes	Yes	Neutral	No	I take alone as I am single	No	Disagree
2020/05/13 5:44:47 PM GMT+5	Currently married	Your husband	Urban	Pindi	25	35	16	Nuclear family (husband, wife and children)	22	12	16	Part time	Full time	Doctor	Teacher	6	0	Own a house	5	No	Not applicable	Strongly agree	100000	Strongly disagree	Neutral	Neutral	Husband	7	4	Agree	All of the above	Rarely	0	0	0	5	Together (me and my husband)	Husband	Disagree	Disagree	Disagree	Yes	Yes	Yes	Strongly disgree	Yes	Yes	Yes	Strongly disgree
2020/05/13 5:45:34 PM GMT+5	Currently married	You	Urban	Islamabad	56	62	16	Nuclear family (husband, wife and children)	16	0	14	Full time	Not working	Retired	Teacher	29	4	Own a house	5	Yes	More than 40,000	Agree	200000	Agree	Agree	Neutral	Husband	6	3	Agree	None	Rarely	0	1	2	2	Together (me and my husband)	I am mainly responsible	Strongly agree	Disagree	Neutral	Yes	No	Yes	Disgree	No	Yes	No	Neutral
2020/05/13 5:46:01 PM GMT+5	Currently married	Your husband	Urban	Islamabad	22	32	13	Nuclear family (husband, wife and children)	21	14	16	Not working	Full time	Assistant professor	Student	2	0	Rented house	4	No	Not applicable	Strongly disagree	0	Neutral	Strongly agree	Strongly agree	Husband	4	2	Neutral	None	Rarely	1	2	2	5	Others	Together (me and my husband)	Strongly agree	Agree	Neutral	Yes	Yes	Yes	Strongly agree	Yes	Yes	No	Disagree
2020/05/13 5:46:50 PM GMT+5	Currently married	Your husband	Urban	Federal Capital G9	40	47	14	Nuclear family (husband, wife and children)	18	6	10	Not working	Full time	Geophysicist	Housewife	22	4	Own a house	3	Yes	Not applicable	Agree	0	Strongly Agree	Strongly agree	Disagree	Myself	4	4	Agree	Psychological/emotional	Never	0	0	3	4	I am mainly responsible	I am mainly responsible	Disagree	Agree	Agree	Yes	Yes	Yes	Disgree	Maybe	No	No	Disagree
2020/05/13 5:47:13 PM GMT+5	Currently married	Husband's Father	Urban	Gujranwala	32	35	16	Extended family (Husband, wife, children, grand children, their parents and any unmarried siblings)	16	10	10	Full time	Full time	Business man	Doctor	7.5	2	Own a house	5	No	Not applicable	Agree	95000	Agree	Agree	Neutral	Mother	5	3	Agree	None	Never	0	0	0	4	I am mainly responsible	I am mainly responsible	Strongly agree	Agree	Neutral	Yes	Yes	Yes	Neutral	No	Yes	No	Strongly disgree
2020/05/13 5:49:45 PM GMT+5	Student	Others	Urban	Abbottabad	20	I am student	13	Nuclear family (husband, wife and children)	18	14	18	Not working	Not working	I am student	I am student	0	0	Rented house	3	No	More than 40,000	Neutral	80000	Neutral	Neutral	Neutral	Father	5	5	Strongly disagree	All of the above	Never	0	0	0	3	Together (me and my husband)	Mother	Neutral	Strongly disgree	Disagree	Yes	Yes	Yes	Neutral	No	Yes	No	Neutral
2020/05/13 5:53:02 PM GMT+5	Currently married	Your husband	Urban	Rawat	48	56	14	Nuclear family (husband, wife and children)	16	12	16	Not working	Unemployed	iT professional	Housewife	23	4	Own a house	5	No	Not applicable	Strongly disagree	0	Strongly Agree	Strongly agree	Strongly agree	Myself	6	4	Neutral	None	Never	0	0	0	1	Together (me and my husband)	Together (me and my husband)	Strongly disgree	Disagree	Disagree	Yes	Yes	Yes	Strongly disgree	No	Yes	No	Strongly disgree
2020/05/13 5:53:58 PM GMT+5	Currently married	Your husband	Urban	Punjab	52	59	16	Nuclear family (husband, wife and children)	24	0	16	Not working	Full time	Govt officer	House wife	28	3	Own a house	4	No	Not applicable	Strongly agree	0	Strongly Agree	Strongly agree	Strongly agree	Myself	6	3	Strongly agree	None	Never	0	0	0	3	Together (me and my husband)	I am mainly responsible	Strongly agree	Agree	Disagree	Yes	Yes	Yes	Agree	Yes	Yes	No	Strongly agree
2020/05/13 5:55:13 PM GMT+5	Currently married	Your husband	Urban	Rawalpindi	54	55	16	Nuclear family (husband, wife and children)	20	16	20	Not working	Full time	Businessman	Nil	28	4	Own a house	5	No	Less than 10,000	Agree	0	Strongly Agree	Disagree	Neutral	Myself	6	4	Agree	None	Rarely	0	0	0	3	Together (me and my husband)	Together (me and my husband)	Strongly agree	Disagree	Neutral	Yes	Yes	Yes	Neutral	Yes	Yes	No	Strongly disgree
2020/05/13 6:01:44 PM GMT+5	Currently married	Your husband	Urban	Islamabad	40	51	16	Nuclear family (husband, wife and children)	16	5	12	Not working	Full time	Government officer (FBR)	House wife	25	3	Own a house	4	No	Not applicable	Agree	0	Strongly Agree	Strongly agree	Strongly agree	Myself	4	3	Strongly agree	None	Never	0	0	0	4	Together (me and my husband)	I am mainly responsible	Disagree	Strongly disgree	Strongly disgree	Yes	Yes	Yes	Agree	Maybe	Yes	No	Strongly disgree
2020/05/13 6:03:50 PM GMT+5	Currently married	Your husband	Urban	Karachi	27	29	16	Nuclear family (husband, wife and children)	16	12	12	Not working	Full time	Procter and gamble	None	3	0	Rented house	5	No	Not applicable	Neutral	0	Strongly Agree	Strongly agree	Strongly agree	Myself	7	4	Agree	None	Never	0	0	2	1	Others	Together (me and my husband)	Strongly disgree	Neutral	Agree	Yes	Yes	Yes	Neutral	Yes	Yes	No	Neutral
2020/05/13 6:09:48 PM GMT+5	Divorced	You	Urban	Punjab	45	49	16	Nuclear family (husband, wife and children)	16	8	12	Full time	Not working	Unknown	Accountant	20	1	Rented house	1	Yes	30,001-40,000	Neutral	60000	Strongly Agree	Agree	Strongly agree	Myself	6	4	Agree	None	Never	0	0	0	3	I am mainly responsible	Me and my daughter	Strongly disgree	Neutral	Disagree	Yes	Yes	Yes	Agree	Yes	I take alone as I am single	No	Agree
2020/05/13 6:15:00 PM GMT+5	Currently married	Husband's Father	Urban	Islamabad	41	45	16	Multiple family (Husband, wife, children, grand children, their parents, parents in-law, married sibling and their children, uncle, aunty)	16	12	14	Not working	Full time	Administration in WHO	Housewife	20	3	Rented house	4	No	Not applicable	Neutral	0	Agree	Strongly agree	Neutral	Husband	5	3	Neutral	None	Never	0	0	0	4	I am mainly responsible	Together (me and my husband)	Neutral	Agree	Disagree	Yes	No	Yes	Agree	Yes	Yes	Yes	Strongly disgree
2020/05/13 6:16:49 PM GMT+5	Currently married	Your husband	Urban	Lahore	53	56	17	Nuclear family (husband, wife and children)	18	10	12	Full time	Full time	Private job	Government job	27	4	Own a house	5	Yes	More than 40,000	Agree	100000	Agree	Agree	Agree	Myself	6	4	Agree	None	Sometimes	0	1	1	4	Together (me and my husband)	I am mainly responsible	Agree	Agree	Neutral	Yes	No	Yes	Disgree	No	I take alone as I am single	No	Disagree
2020/05/13 6:16:50 PM GMT+5	Currently married	Your husband	Urban	Rawalpindi	42	50	16	Nuclear family (husband, wife and children)	18	12	12	Not working	Full time	Law Consultant	Housewife	21	4	Own a house	3	No	Not applicable	Agree	0	Agree	Agree	Disagree	Husband	4	4	Neutral	None	Sometimes	0	2	3	2	I am mainly responsible	I am mainly responsible	Agree	Strongly agree	Disagree	Yes	Yes	Yes	Agree	No	Yes	No	Disagree
2020/05/13 6:20:52 PM GMT+5	Currently married	Your husband	Urban	Kurram District	33	40	14	Extended family (Husband, wife, children, grand children, their parents and any unmarried siblings)	18	0	8	Unemployed	Full time	Teacher	Unemployed	10	2	Rented house	5	No	Not applicable	Agree	0	Agree	Strongly agree	Strongly agree	Husband	2	5	Agree	All of the above	Never	0	0	0	1	Husband	Sister and Sister in law	Strongly agree	Disagree	Agree	Yes	Yes	Yes	Agree	No	Yes	No	Disagree
2020/05/13 6:21:03 PM GMT+5	Currently married	Your husband	Urban	peshawar	44	50	12	Nuclear family (husband, wife and children)	16	12	16	Not working	Not working	Army	wife	20	3	Own a house	5	No	Not applicable	Agree	0	Agree	Agree	Neutral	Husband	4	4	Agree	None	Rarely	0	0	0	3	I am mainly responsible	I am mainly responsible	Agree	Neutral	Agree	Yes	Yes	Yes	Agree	No	Yes	No	Strongly disgree
2020/05/13 6:23:05 PM GMT+5	Currently married	Your husband	Urban	Not currently living in Pakistan	47	53	16	Nuclear family (husband, wife and children)	18	0	0	Not working	Full time	Engineer	Housewife	21	3	Rented house	5	No	Not applicable	Neutral	0	Agree	Agree	Strongly agree	Husband	6	4	Strongly agree	None	Never	0	0	0	5	I am mainly responsible	Together (me and my husband)	Strongly agree	Neutral	Agree	Yes	Yes	Yes	Agree	Yes	Yes	No	Strongly disgree
2020/05/13 6:26:42 PM GMT+5	Currently married	You	Urban	Bahwalpur	32	38	18	Nuclear family (husband, wife and children)	17	14	16	Not working	Full time	Job iN Multinational	NONE	9	2	Own a house	5	No	20,001-30,000	Neutral	0	Strongly Agree	Agree	Strongly agree	Myself	6	4	Strongly agree	None	Rarely	0	0	0	5	I am mainly responsible	I am mainly responsible	Agree	Agree	Agree	Yes	Yes	Yes	Neutral	Maybe	Yes	No	Disagree
2020/05/13 6:31:03 PM GMT+5	Currently married	Your husband	Urban	Lahore	40	48	16	Nuclear family (husband, wife and children)	18	10	16	Unemployed	Full time	Banker	Housewife	15	3	Own a house	5	No	Not applicable	Neutral	0	Agree	Agree	Strongly agree	Myself	7	5	Strongly agree	None	Never	0	0	0	5	Together (me and my husband)	Together (me and my husband)	Strongly agree	Neutral	Agree	Yes	Yes	Yes	Strongly agree	Maybe	Yes	No	Strongly disgree
2020/05/13 6:31:03 PM GMT+5	8 years old marriage	Your husband	Urban	Lhr	35	45	1994	Nuclear family (husband, wife and children)	1985	0	0	Not working	Full time	Electrical Engineer	House wife	8	3	Rented house	5	No	More than 40,000	Neutral	0	Strongly Agree	Strongly agree	Neutral	Myself	5	5	Agree	None	Never	0	0	0	4	Together (me and my husband)	Together (me and my husband)	Agree	Neutral	Neutral	Yes	Yes	Yes	Agree	Yes	Yes	No	Strongly disgree
2020/05/13 6:31:12 PM GMT+5	Currently married	Your husband	Urban	Islamabad	27	32	21	Extended family (Husband, wife, children, grand children, their parents and any unmarried siblings)	16	14	18	Part time	Full time	Electrical Engineer	PhD scholar	4	1	Own a house	5	No	20,001-30,000	Strongly agree	25000	Strongly Agree	Strongly agree	Neutral	Husband	4	5	Strongly agree	None	Never	0	0	0	5	Together (me and my husband)	Together (me and my husband)	Strongly agree	Agree	Disagree	Yes	Yes	Yes	Strongly agree	Yes	Yes	No	Strongly disgree
2020/05/13 6:37:43 PM GMT+5	Currently married	Your husband	Urban	islamabad	51	58	16	Nuclear family (husband, wife and children)	18	6	14	Part time	Full time	chief engineer	teacher	30	5	Own a house	5	Yes	30,001-40,000	Strongly agree	47000	Strongly Agree	Strongly agree	Agree	Myself	4	3	Agree	None	Never	0	0	0	4	Together (me and my husband)	I am mainly responsible	Agree	Neutral	Disagree	Yes	Yes	Yes	Agree	Yes	Yes	No	Strongly disgree
2020/05/13 6:38:42 PM GMT+5	Currently married	Your husband	Urban	Rawalpindi	36	40	12	Extended family (Husband, wife, children, grand children, their parents and any unmarried siblings)	16	0	12	Not working	Full time	Clerk	Housewife	15	6	Rented house	4	No	Not applicable	Disagree	0	Disagree	Neutral	Neutral	Husband	5	2	Disagree	None	Rarely	0	0	3	1	I am mainly responsible	I am mainly responsible	Disagree	Neutral	Neutral	Yes	Yes	Yes	Disgree	Maybe	Yes	No	Disagree
2020/05/13 6:39:47 PM GMT+5	Currently married	Husband's Father	Urban	ibd	50	56	12	Nuclear family (husband, wife and children)	22	0	0	Not working	Not working	none	none	25	4	Own a house	5	Yes	Not applicable	Strongly agree	0	Strongly Agree	Strongly agree	Strongly agree	Others	7	5	Strongly agree	None	Never	0	0	0	5	Together (me and my husband)	Together (me and my husband)	Strongly agree	Strongly agree	Strongly agree	No	No	No	Strongly agree	Maybe	Others	No	Strongly agree
2020/05/13 6:48:21 PM GMT+5	Widowed	You	Urban	Faisalabad	55	56	12	Nuclear family (husband, wife and children)	14	5	10	Not working	Not working	Deceased	Housewife	30	3	Own a house	5	No	Not applicable	Neutral	0	Agree	Strongly agree	Strongly agree	Myself	7	5	Strongly agree	All of the above;None	Never	0	0	0	5	I am mainly responsible	I am mainly responsible	Agree	Neutral	Agree	Yes	Yes	Yes	Strongly agree	No	No	No	Strongly disgree
2020/05/13 6:50:17 PM GMT+5	Currently married	Your husband	Urban	Ict	48	55	16	Nuclear family (husband, wife and children)	20	12	16	Unemployed	Full time	Government official	None	25	3	Own a house	4	No	Not applicable	Agree	0	Neutral	Neutral	Neutral	Husband	5	4	Agree	None	Never	0	0	0	3	Together (me and my husband)	Together (me and my husband)	Agree	Disagree	Neutral	Yes	Yes	Yes	Agree	Maybe	Yes	No	Disagree
2020/05/13 7:01:22 PM GMT+5	Currently married	Your husband	Urban	Islamabad Capital Territory	41	50	10	Nuclear family (husband, wife and children)	17	10	10	Not working	Part time	Business	Homemaker	21	3	Own a house	4	No	10,001-20,000	Agree	0	Agree	Neutral	Agree	Husband	6	4	Agree	None	Rarely	0	3	3	3	Together (me and my husband)	I am mainly responsible	Agree	Agree	Agree	Yes	Yes	Yes	Neutral	No	Yes	No	Strongly disgree
2020/05/13 7:13:10 PM GMT+5	Currently married	Your husband	Urban	Lahore	50	53	5	Nuclear family (husband, wife and children)	14	5	14	Unemployed	Full time	Bussiness	House wife	35	8	Own a house	5	No	Not applicable	Strongly disagree	0	Neutral	Disagree	Agree	Myself	1	3	Neutral	None	Never	0	0	0	1	Together (me and my husband)	I am mainly responsible	Agree	Strongly disgree	Strongly disgree	Yes	Yes	Yes	Neutral	No	Yes	No	Strongly disgree
2020/05/13 7:19:41 PM GMT+5	Currently married	Your husband	Urban	Islamabad	37	47	22	Nuclear family (husband, wife and children)	22	20	22	Full time	Full time	lawyer	Database administrator	6	1	Rented house	3	No	Less than 10,000	Agree	100000	Disagree	Disagree	Disagree	Husband	5	2	Disagree	None	Rarely	0	0	0	2	I am mainly responsible	servant	Disagree	Strongly agree	Agree	No	No	Yes	Disgree	No	No	No	Disagree
2020/05/13 7:26:05 PM GMT+5	Currently married	Your husband	Urban	Islamabad	47	56	16	Nuclear family (husband, wife and children)	18	0	5	Full time	Full time	Government Service	Teacher	25	3	Rented house	3	Yes	More than 40,000	Agree	100000	Agree	Strongly agree	Strongly agree	Husband	5	4	Agree	None	Never	0	0	2	2	Together (me and my husband)	Together (me and my husband)	Strongly agree	Neutral	Strongly disgree	Yes	Yes	Yes	Strongly agree	Maybe	Yes	No	Strongly disgree
2020/05/13 7:26:11 PM GMT+5	Currently married	Your husband	Urban	Sargodha	48	52	12	Nuclear family (husband, wife and children)	12	12	12	Not working	Full time	Land Lord	House wife	26	2	Own a house	4	No	Not applicable	Agree	0	Agree	Agree	Agree	Myself	6	4	Agree	None	Never	0	0	0	3	Together (me and my husband)	Together (me and my husband)	Agree	Disagree	Neutral	Yes	Yes	Yes	Agree	No	Yes	No	Disagree
2020/05/13 7:33:59 PM GMT+5	Currently married	Your husband	Urban	Uk	33	34	10	Nuclear family (husband, wife and children)	10	10	10	Full time	Full time	Accountant	Accountant	7	2	Rented house	4	Yes	20,001-30,000	Strongly disagree	40000	Strongly disagree	Strongly disagree	Strongly disagree	Myself	5	4	Agree	None	Never	0	0	0	3	Together (me and my husband)	Together (me and my husband)	Agree	Disagree	Strongly disgree	No	No	Yes	Neutral	Yes	Yes	No	Strongly disgree
2020/05/13 7:37:25 PM GMT+5	Currently married	Your husband	Urban	Punjab	47	53	16	Nuclear family (husband, wife and children)	16	10	14	Full time	Full time	Private job	Teaching	23	2	Own a house	5	No	Not applicable	Neutral	50000	Disagree	Disagree	Agree	Husband	4	5	Agree	None	Never	0	0	0	3	Together (me and my husband)	Together (me and my husband)	Agree	Disagree	Disagree	Yes	Yes	Yes	Agree	Yes	Yes	No	Disagree
2020/05/13 7:41:02 PM GMT+5	Currently married	Husband's Father	Urban	Rawalpindi	29	35	18	Extended family (Husband, wife, children, grand children, their parents and any unmarried siblings)	18	12	18	Full time	Full time	Computer science	Computer science	4	0	Own a house	3	Yes	10,001-20,000	Neutral	70000	Agree	Agree	Neutral	Husband	7	4	Disagree	None	Rarely	0	1	2	4	Others	I am mainly responsible	Agree	Disagree	Agree	Yes	Yes	Yes	Neutral	No	Yes	No	Disagree
2020/05/13 7:43:05 PM GMT+5	Currently married	Your husband	Urban	Capital	44	47	15	Nuclear family (husband, wife and children)	13	10	15	Not working	Full time	Business	House wife	24	3	Own a house	4	No	Not applicable	Neutral	0	Agree	Agree	Agree	Myself	4	3	Agree	None	Often	0	0	2	2	Together (me and my husband)	I am mainly responsible	Agree	Neutral	Strongly agree	Yes	Yes	Yes	Neutral	No	Yes	No	Strongly disgree
2020/05/13 7:43:18 PM GMT+5	Currently married	Your husband	Urban	Pindi	21	24	16	Nuclear family (husband, wife and children)	17	14	21	Unemployed	Full time	Army	Studying	1	0	Own a house	5	No	Not applicable	Strongly agree	0	Neutral	Neutral	Agree	Myself	1	5	Strongly agree	None	Never	0	0	0	5	Others	Together (me and my husband)	Agree	Disagree	Neutral	Yes	Yes	Yes	Agree	Yes	Yes	No	Strongly disgree
2020/05/13 7:45:37 PM GMT+5	Currently married	Your husband	Urban	Rawalpindi	23	30	16	Multiple family (Husband, wife, children, grand children, their parents, parents in-law, married sibling and their children, uncle, aunty)	16	0	14	Not working	Full time	Software engineer	BS ENGLISH	4	2	Own a house	4	No	Not applicable	Neutral	0	Disagree	Disagree	Agree	Husband	4	3	Agree	None	Sometimes	0	0	0	3	Together (me and my husband)	I am mainly responsible	Agree	Neutral	Neutral	Yes	Yes	Yes	Disgree	No	Yes	No	Disagree
2020/05/13 7:46:34 PM GMT+5	Widowed	Others	Rural	Larkana	55	Passed at 58	0	Nuclear family (husband, wife and children)	5	0	0	Not working	Not working	Was Tailor	NA	40	9	Own a house	3	No	Not applicable	Strongly disagree	20000	Disagree	Disagree	Strongly agree	Myself	4	2	Strongly agree	None	Never	0	10	2	1	I am mainly responsible	I am mainly responsible	Strongly agree	Neutral	Agree	No	No	No	Strongly agree	No	No	No	Neutral
2020/05/13 7:46:43 PM GMT+5	Currently married	Your husband	Urban	Federal	46	47	16	Nuclear family (husband, wife and children)	16	8	10	Not working	Full time	Entrepreneur	None	21	3	Own a house	3	No	Not applicable	Agree	0	Strongly Agree	Strongly agree	Disagree	Myself	4	4	Neutral	None	Never	0	0	0	4	I am mainly responsible	Me and my maid	Neutral	Disagree	Agree	Yes	Yes	Yes	Neutral	Maybe	No	No	Strongly disgree
2020/05/13 7:49:53 PM GMT+5	Currently married	Your husband	Urban	Rqwalpindi	50	57	10	Nuclear family (husband, wife and children)	14	0	10	Not working	Full time	Banker	No	30	4	Rented house	5	No	More than 40,000	Agree	0	Agree	Strongly agree	Strongly agree	Husband	3	5	Agree	None	Never	0	0	0	4	Together (me and my husband)	Together (me and my husband)	Strongly agree	Disagree	Disagree	Yes	Yes	Yes	Neutral	Yes	Yes	No	Strongly disgree
2020/05/13 7:52:24 PM GMT+5	Currently married	Your husband	Urban	Rawalpindi	44	53	12	Nuclear family (husband, wife and children)	12	12	12	Unemployed	Full time	Army officers	House wife	24	3	Own a house	4	No	Not applicable	Neutral	0	Strongly Agree	Agree	Agree	Myself	6	3	Agree	None	Never	0	0	0	3	Together (me and my husband)	Together (me and my husband)	Agree	Strongly disgree	Strongly disgree	Yes	Yes	Yes	Agree	Yes	Yes	No	Strongly disgree
2020/05/13 7:52:40 PM GMT+5	Currently married	Your husband	Urban	bahawalpur	45	60	14	Nuclear family (husband, wife and children)	18	13	20	Unemployed	Full time	advocate	unemployed	22	2	Rented house	2	No	Not applicable	Strongly agree	0	Disagree	Disagree	Agree	Myself	2	3	Agree	None	Often	0	10	8	1	I am mainly responsible	I am mainly responsible	Strongly agree	Agree	Agree	Yes	Yes	Yes	Neutral	No	Others	No	Disagree
2020/05/13 7:53:32 PM GMT+5	Currently married	Your husband	Urban	Sahiwal	44	52	20	Nuclear family (husband, wife and children)	14	14	14	Not working	Full time	Business	None	22	3	Own a house	5	No	Not applicable	Neutral	0	Agree	Neutral	Agree	Myself	6	3	Strongly agree	None	Never	0	0	0	3	I am mainly responsible	I am mainly responsible	Agree	Neutral	Agree	Yes	Yes	Yes	Agree	No	Yes	No	Strongly disgree
2020/05/13 7:54:20 PM GMT+5	Currently married	Your husband	Urban	Selangor	30	31	18	Extended family (Husband, wife, children, grand children, their parents and any unmarried siblings)	15	12	16	Full time	Full time	Engineer	Pharmacist	4	1	Rented house	5	No	20,001-30,000	Agree	60000	Agree	Agree	Agree	Myself	5	4	Agree	All of the above	Never	0	0	0	1	Together (me and my husband)	I am mainly responsible	Agree	Disagree	Disagree	Yes	No	Yes	Neutral	No	Yes	No	Strongly disgree
2020/05/13 7:55:22 PM GMT+5	Currently married	Husband's Father	Urban	Rawa	42	42	18	Multiple family (Husband, wife, children, grand children, their parents, parents in-law, married sibling and their children, uncle, aunty)	16	16	14	Full time	Full time	Engineer	Doctor	15	3	Others	5	Yes	30,001-40,000	Neutral	100000	Agree	Agree	Disagree	Others	4	4	Neutral	None	Never	0	0	0	3	I am mainly responsible	I am mainly responsible	Neutral	Neutral	Neutral	Yes	Yes	Yes	Strongly agree	No	Yes	No	Strongly disgree
2020/05/13 7:55:41 PM GMT+5	Currently married	Your husband	Urban	Rawalpindi	52	53	16	Extended family (Husband, wife, children, grand children, their parents and any unmarried siblings)	16	16	14	Full time	Full time	Water Management Officer	Government Teacher	25	3	Own a house	5	Yes	30,001-40,000	Agree	50000	Agree	Agree	Agree	Myself	5	5	Agree	None	Never	0	0	0	3	I am mainly responsible	Servants	Agree	Neutral	Disagree	Yes	Yes	Yes	Agree	Yes	Yes	No	Disagree
2020/05/13 7:56:40 PM GMT+5	Currently married	Your husband	Urban	Kuala Lumpur	28	33	18	Nuclear family (husband, wife and children)	18	14	14	Not working	Unemployed	Student	Student	4	2	Rented house	5	No	Not applicable	Neutral	0	Agree	Agree	Neutral	Myself	6	5	Agree	All of the above	Never	0	0	1	2	Together (me and my husband)	Together (me and my husband)	Strongly agree	Disagree	Disagree	Yes	Yes	Yes	Strongly disgree	Yes	Yes	No	Disagree
2020/05/13 7:57:55 PM GMT+5	Currently married	Your husband	Urban	Sahiwal	44	52	20	Nuclear family (husband, wife and children)	14	14	14	Not working	Full time	Business	None	22	3	Own a house	5	No	Not applicable	Neutral	0	Agree	Neutral	Agree	Myself	6	3	Strongly agree	None	Never	0	0	0	3	I am mainly responsible	I am mainly responsible	Agree	Neutral	Agree	Yes	Yes	Yes	Agree	No	Yes	No	Strongly disgree
2020/05/13 8:00:13 PM GMT+5	Currently married	Husband's Father	Urban	Quetta	27	32	14	Extended family (Husband, wife, children, grand children, their parents and any unmarried siblings)	16	12	14	Not working	Unemployed	entrepreneur	housewife	6	2	Own a house	4	No	Not applicable	Agree	0	Agree	Agree	Neutral	Father	3	3	Agree	None	Rarely	0	0	0	1	I am mainly responsible	I am mainly responsible	Strongly agree	Agree	Agree	Yes	Yes	Yes	Disgree	No	Yes	No	Disagree
2020/05/13 8:02:01 PM GMT+5	Currently married	Your husband	Urban	ICT	43	46	18	Nuclear family (husband, wife and children)	16	14	14	Full time	Full time	Businessman	Doctor	15	2	Own a house	5	Yes	20,001-30,000	Strongly agree	62000	Neutral	Neutral	Neutral	Husband	4	5	Strongly agree	None	Never	0	0	0	5	I am mainly responsible	I am mainly responsible	Strongly agree	Strongly disgree	Neutral	Yes	Yes	Yes	Neutral	Yes	Yes	No	Strongly disgree
2020/05/13 8:02:15 PM GMT+5	Currently married	Your husband	Urban	ICT. Islamabad	49	49	16	Nuclear family (husband, wife and children)	16	14	14	Unemployed	Part time	Banker	House wife	21	2	Own a house	5	No	Not applicable	Strongly agree	0	Neutral	Neutral	Neutral	Husband	4	5	Strongly agree	None	Rarely	0	0	0	5	Together (me and my husband)	Together (me and my husband)	Strongly agree	Strongly agree	Strongly agree	Yes	Yes	Yes	Neutral	No	Yes	No	Strongly agree
2020/05/13 8:02:26 PM GMT+5	Currently married	Others	Urban	Rawalpindi	40	50	20	Extended family (Husband, wife, children, grand children, their parents and any unmarried siblings)	14	10	14	Full time	Full time	Banking	Teaching	17	2	Own a house	4	Yes	More than 40,000	Agree	40	Disagree	Neutral	Agree	Myself	1	1	Neutral	None	Never	0	0	0	1	I am mainly responsible	Together (me and my husband)	Agree	Agree	Agree	Yes	Yes	Yes	Neutral	Maybe	Yes	No	Neutral
2020/05/13 8:03:20 PM GMT+5	Currently married	Your husband	Urban	Rawalpindi	23	26	16	Extended family (Husband, wife, children, grand children, their parents and any unmarried siblings)	16	14	16	Not working	Full time	Army officer	Student	1.5	0	Own a house	3	No	Not applicable	Neutral	0	Agree	Strongly agree	Neutral	Others	4	3	Neutral	None	Never	0	1	1	2	Together (me and my husband)	I am mainly responsible	Strongly agree	Disagree	Agree	Yes	Yes	Yes	Agree	Yes	No	No	Neutral
2020/05/13 8:06:16 PM GMT+5	Currently married	Husband's Father	Urban	Islamabad	27	29	16	Nuclear family (husband, wife and children)	16	10	10	Unemployed	Full time	Mechanical engineering	House wife	2.5	1	Own a house	5	No	Not applicable	Agree	0	Agree	Agree	Neutral	Husband	5	5	Agree	All of the above	Never	0	0	0	4	Together (me and my husband)	Together (me and my husband)	Strongly agree	Agree	Agree	Yes	Yes	Yes	Agree	Yes	Yes	No	Strongly disgree
2020/05/13 8:08:41 PM GMT+5	Currently married	Your husband	Urban	Islamabad	55	53	18	Multiple family (Husband, wife, children, grand children, their parents, parents in-law, married sibling and their children, uncle, aunty)	14	18	20	Full time	Part time	Self employed	Vice Principal	22	2	Own a house	4	Yes	More than 40,000	Strongly agree	80000	Agree	Agree	Agree	Myself	6	4	Agree	None	Never	0	0	0	5	Together (me and my husband)	Together (me and my husband)	Strongly agree	Disagree	Agree	Yes	Yes	Yes	Strongly agree	No	Yes	No	Strongly disgree
2020/05/13 8:12:02 PM GMT+5	Currently married	Your husband	Urban	Bahawalpur	47	45	14	Nuclear family (husband, wife and children)	16	5	10	Not working	Full time	Lecturer	House wife	22	3	Own a house	5	No	Not applicable	Neutral	0	Strongly Agree	Agree	Agree	Myself	5	3	Strongly agree	None	Never	0	0	0	4	Together (me and my husband)	I am mainly responsible	Agree	Strongly disgree	Disagree	Yes	Yes	Yes	Agree	Yes	Yes	No	Strongly disgree
2020/05/13 8:15:34 PM GMT+5	Currently married	Your husband	Urban	Islamabad	42	46	12	Nuclear family (husband, wife and children)	12	12	12	Not working	Full time	Business Man	None	25	5	Own a house	4	No	Not applicable	Neutral	0	Agree	Agree	Agree	Husband	5	4	Agree	None	Rarely	0	0	5	2	Others	Together (me and my husband)	Agree	Disagree	Neutral	Yes	Yes	Yes	Neutral	No	Yes	No	Neutral
2020/05/13 8:27:00 PM GMT+5	Currently married	Your husband	Urban	Islamabad	44	50	14	Multiple family (Husband, wife, children, grand children, their parents, parents in-law, married sibling and their children, uncle, aunty)	16	10	14	Not working	Not working	Businessman	Housewife	21	5	Own a house	5	No	Not applicable	Agree	0	Strongly Agree	Strongly agree	Strongly agree	Husband	6	5	Strongly agree	None	Never	0	0	0	3	Together (me and my husband)	I am mainly responsible	Strongly agree	Disagree	Disagree	Yes	Yes	Yes	Neutral	Maybe	Yes	No	Disagree
2020/05/13 8:27:47 PM GMT+5	Currently married	Your husband	Rural	Gujrat	49	50	14	Nuclear family (husband, wife and children)	14	8	10	Not working	Full time	Businessman	Housewife	21	3	Own a house	5	No	10,001-20,000	Neutral	0	Disagree	Agree	Neutral	Myself	4	4	Agree	None	Never	0	0	0	3	Together (me and my husband)	Together (me and my husband)	Neutral	Disagree	Disagree	Yes	Yes	Yes	Strongly agree	No	Yes	No	Strongly disgree
2020/05/13 8:33:46 PM GMT+5	Currently married	You	Urban	Lahore	27	31	14	Nuclear family (husband, wife and children)	16	12	16	Not working	Full time	Business executive	House wife	1.5	1	Rented house	5	No	Not applicable	Neutral	0	Agree	Agree	Agree	Myself	4	4	Agree	None	Never	0	0	0	1	I am mainly responsible	I am mainly responsible	Strongly agree	Strongly agree	Disagree	Yes	Yes	Yes	Strongly agree	No	Yes	No	Disagree
2020/05/13 8:37:08 PM GMT+5	Currently married	Your husband	Urban	Bahawalpur	45	50	16	Nuclear family (husband, wife and children)	16	10	12	Full time	Full time	Finance dept	Teaching	22	4	Own a house	5	Yes	More than 40,000	Strongly agree	60000	Strongly Agree	Strongly agree	Strongly agree	Husband	4	3	Neutral	Physical;Verbal;Psychological/emotional	Never	0	0	0	3	I am mainly responsible	I am mainly responsible	Neutral	Agree	Agree	Yes	Yes	Yes	Neutral	No	Yes	No	Agree
2020/05/13 8:41:24 PM GMT+5	Currently married	Your husband	Urban	Dha phase 1	50	57	16	Nuclear family (husband, wife and children)	18	10	18	Not working	Full time	Financial Advisor	Housewife	28	2	Own a house	1	No	Less than 10,000	Strongly agree	0	Neutral	Neutral	Strongly agree	Myself	4	5	Strongly agree	None	Never	0	0	0	1	I am mainly responsible	I am mainly responsible	Strongly agree	Strongly disgree	Strongly agree	Yes	Yes	Yes	Disgree	No	No	No	Strongly disgree
2020/05/13 8:52:04 PM GMT+5	Single	Others	Rural	Jhang	30	No	16	Extended family (Husband, wife, children, grand children, their parents and any unmarried siblings)	0	5	10	Full time	Not working	0	Teaching	0	0	Own a house	1	No	Not applicable	Strongly agree	35000	Agree	Agree	Neutral	Mother	7	5	Strongly agree	All of the above	Never	0	0	0	5	Others	Mother	Agree	Strongly disgree	Strongly disgree	Yes	Yes	Yes	Neutral	No	I take alone as I am single	No	Neutral
2020/05/13 8:54:40 PM GMT+5	Currently married	Your husband	Urban	Dha phase 1	50	57	16	Nuclear family (husband, wife and children)	18	10	18	Not working	Full time	Financial Advisor	Housewife	28	2	Own a house	1	No	Less than 10,000	Strongly agree	0	Neutral	Neutral	Strongly agree	Myself	4	5	Strongly agree	None	Never	0	0	0	1	I am mainly responsible	I am mainly responsible	Strongly agree	Strongly disgree	Strongly agree	Yes	Yes	Yes	Disgree	No	No	No	Strongly disgree
2020/05/13 8:56:25 PM GMT+5	Currently married	Your husband	Urban	Islamabad	46	48	14	Multiple family (Husband, wife, children, grand children, their parents, parents in-law, married sibling and their children, uncle, aunty)	12	0	14	Not working	Full time	Business man	Housewife	20	3	Own a house	5	No	Not applicable	Agree	0	Neutral	Neutral	Agree	Myself	5	4	Agree	None	Never	0	0	0	4	Together (me and my husband)	I am mainly responsible	Agree	Disagree	Disagree	Yes	Yes	Yes	Agree	No	Yes	No	Strongly disgree
2020/05/13 8:59:20 PM GMT+5	Currently married	Husband's Father	Urban	Rawalpindi	42	45	17	Extended family (Husband, wife, children, grand children, their parents and any unmarried siblings)	16	14	14	Full time	Full time	Banker	Doctor	16	2	Own a house	4	Yes	30,001-40,000	Agree	150000	Agree	Agree	Agree	Husband	6	5	Strongly agree	None	Rarely	0	0	0	1	Together (me and my husband)	I am mainly responsible	Agree	Strongly agree	Strongly agree	Yes	Yes	Yes	Strongly agree	No	Yes	No	Strongly disgree
2020/05/13 9:02:30 PM GMT+5	Currently married	Your husband	Rural	Mandi Bahaudin	53	57	12	Extended family (Husband, wife, children, grand children, their parents and any unmarried siblings)	14	0	5	Full time	Full time	Police	Office Assistant	20	3	Own a house	1	Yes	10,001-20,000	Strongly disagree	20000	Disagree	Neutral	Strongly disagree	Husband	3	2	Strongly disagree	Verbal	Often	3	7	4	2	I am mainly responsible	I am mainly responsible	Strongly agree	Strongly agree	Strongly agree	No	Yes	No	Strongly disgree	Yes	No	Yes	Strongly agree
2020/05/13 9:11:08 PM GMT+5	Currently married	You	Urban	Bahawalpur	35	41	16	Extended family (Husband, wife, children, grand children, their parents and any unmarried siblings)	16	5	8	Full time	Full time	Sector incharge nlc	Gvt. Srvnt	8	3	Own a house	4	Yes	More than 40,000	Agree	75000	Agree	Agree	Agree	Myself	5	3	Neutral	None	Never	0	0	1	1	I am mainly responsible	I am mainly responsible	Agree	Strongly disgree	Agree	Yes	Yes	Yes	Agree	No	Yes	No	Strongly disgree
2020/05/13 9:12:00 PM GMT+5	Currently married	Your husband	Urban	Rawalpindi	50	55	18	Nuclear family (husband, wife and children)	18	16	18	Not working	Full time	Embassy officer	Housewife	26	3	Own a house	4	No	Not applicable	Neutral	0	Strongly Agree	Strongly agree	Strongly agree	Myself	6	4	Agree	None	Rarely	0	0	0	2	I am mainly responsible	I am mainly responsible	Agree	Strongly agree	Agree	Yes	Yes	Yes	Agree	Yes	Yes	No	Strongly disgree
2020/05/13 9:14:31 PM GMT+5	Currently married	Husband's Father	Urban	Islamabad D12	26	30	16	Extended family (Husband, wife, children, grand children, their parents and any unmarried siblings)	16	14	16	Full time	Full time	Business Analyst in Telenor	Analyst in code informatics	2	0	Own a house	5	No	Not applicable	Neutral	40000	Agree	Agree	Agree	Myself	7	5	Neutral	None	Never	0	0	0	3	Others	Together (me and my husband)	Strongly agree	Neutral	Agree	Yes	Yes	Yes	Agree	Yes	Yes	No	Strongly agree
2020/05/13 9:14:53 PM GMT+5	Currently married	Your husband	Urban	Abbottabad	53	57	12	Nuclear family (husband, wife and children)	16	10	14	Not working	Full time	Government employee	None	30	7	Own a house	5	No	Not applicable	Neutral	0	Strongly Agree	Strongly agree	Agree	Myself	6	5	Agree	None	Never	0	0	0	4	Together (me and my husband)	Together (me and my husband)	Agree	Disagree	Disagree	Yes	Yes	Yes	Strongly agree	Maybe	Yes	No	Strongly disgree
2020/05/13 9:15:31 PM GMT+5	Currently married	Your husband	Urban	Karachi	42	51	16	Nuclear family (husband, wife and children)	16	14	16	Full time	Full time	Armed Forces	Educationist	24	2	Rented house	5	No	Not applicable	Neutral	90000	Neutral	Strongly disagree	Strongly disagree	Myself	7	5	Strongly agree	Psychological/emotional	Never	0	0	0	5	Together (me and my husband)	I am mainly responsible	Strongly agree	Neutral	Neutral	Yes	Yes	Yes	Strongly agree	Yes	Yes	No	Strongly disgree
2020/05/13 9:16:14 PM GMT+5	Currently married	You	Rural	Lodhran	40	50	16	Nuclear family (husband, wife and children)	16	8	12	Not working	Full time	Agriculturist	housewife	25	6	Own a house	5	No	Not applicable	Neutral	0	Agree	Agree	Agree	Mother	7	5	Strongly agree	None	Never	0	0	0	3	Together (me and my husband)	Together (me and my husband)	Agree	Strongly disgree	Disagree	Yes	Yes	Yes	Disgree	Yes	Yes	No	Strongly disgree
2020/05/13 9:16:19 PM GMT+5	Divorced	You	Urban	Islamabad	52	54	24	Multiple family (Husband, wife, children, grand children, their parents, parents in-law, married sibling and their children, uncle, aunty)	20	10	20	Unemployed	Full time	Lawyer	Businesswoman	6	3	Own a house	1	No	Not applicable	Neutral	0	Neutral	Neutral	Neutral	Myself	4	3	Strongly agree	All of the above	Never	0	0	0	3	I am mainly responsible	I am mainly responsible	Strongly agree	Strongly agree	Strongly agree	Yes	Yes	Yes	Neutral	No	No	No	Neutral
2020/05/13 9:17:38 PM GMT+5	Currently married	Your husband	Urban	Lahore	34	34	18	Nuclear family (husband, wife and children)	10	10	16	Unemployed	Full time	Coffee machine technician	Teaching	1	0	Own a house	3	No	Not applicable	Agree	0	Disagree	Disagree	Disagree	Mother	5	3	Neutral	None	Never	0	4	6	1	Together (me and my husband)	Together (me and my husband)	Neutral	Agree	Agree	Yes	Yes	Yes	Agree	No	No	Yes	Neutral
2020/05/13 9:20:22 PM GMT+5	Currently married	Your husband	Urban	Lahore	55	64	10	Multiple family (Husband, wife, children, grand children, their parents, parents in-law, married sibling and their children, uncle, aunty)	16	0	0	Not working	Full time	Engineer	Nill	35	4	Own a house	5	No	Not applicable	Agree	0	Agree	Neutral	Neutral	Husband	7	4	Strongly agree	None	Rarely	0	0	0	4	I am mainly responsible	I am mainly responsible	Strongly disgree	Disagree	Agree	Yes	Yes	Yes	Disgree	No	Yes	No	Disagree
2020/05/13 9:20:28 PM GMT+5	Currently married	Your husband	Urban	Lahore	25	30	18	Multiple family (Husband, wife, children, grand children, their parents, parents in-law, married sibling and their children, uncle, aunty)	18	10	12	Full time	Full time	Engineer	Teaching	1	1	Own a house	5	No	Not applicable	Neutral	40000	Agree	Agree	Neutral	Husband	6	4	Strongly agree	None	Never	0	0	0	4	I am mainly responsible	I am mainly responsible	Strongly disgree	Disagree	Agree	Yes	Yes	Yes	Disgree	No	Yes	No	Disagree
2020/05/13 9:21:51 PM GMT+5	Currently married	Your husband	Urban	Abroad - Canada but from Sargodha	30	29	19	Nuclear family (husband, wife and children)	17	10	12	Full time	Full time	Actuarial analyst	Admissions coordinator	1	0	Own a house	5	No	Not applicable	Neutral	200000	Strongly Agree	Strongly agree	Strongly agree	Husband	7	5	Strongly agree	None	Never	0	1	0	5	Together (me and my husband)	Together (me and my husband)	Strongly agree	Strongly disgree	Strongly disgree	Yes	Yes	Yes	Disgree	Yes	Yes	No	Disagree
2020/05/13 9:21:55 PM GMT+5	Currently married	Husband's Father	Urban	Lahore	1993	1990	12	Extended family (Husband, wife, children, grand children, their parents and any unmarried siblings)	16	12	16	Not working	Full time	Dr	Nothing	0	0	Own a house	5	No	Not applicable	Neutral	0	Neutral	Neutral	Strongly disagree	Father	1	5	Strongly agree	None	Never	0	0	0	1	Others	Together (me and my husband)	Neutral	Strongly disgree	Agree	Yes	Yes	Yes	Disgree	No	Yes	No	Strongly disgree
2020/05/13 9:24:25 PM GMT+5	Currently married	Your husband	Rural	Sargodha	58	59	1979	Nuclear family (husband, wife and children)	1976	1930	1925	Full time	Full time	Bussinesman	Manager	1996	1	Rented house	5	Yes	10,001-20,000	Strongly agree	20000	Neutral	Neutral	Neutral	Husband	6	5	Strongly agree	None	Never	0	0	0	5	I am mainly responsible	Together (me and my husband)	Strongly agree	Disagree	Neutral	Yes	Yes	Yes	Neutral	Maybe	No	No	Strongly disgree
2020/05/13 9:26:36 PM GMT+5	Currently married	Your husband	Urban	Lahore	36	41	17	Nuclear family (husband, wife and children)	15	12	17	Not working	Full time	IT Consultant	housewife	13	3	Own a house	5	No	Not applicable	Strongly disagree	0	Agree	Disagree	Agree	Myself	7	5	Agree	None	Never	0	2	2	2	I am mainly responsible	Together (me and my husband)	Agree	Neutral	Agree	Yes	Yes	Yes	Neutral	No	Yes	No	Strongly disgree
2020/05/13 9:27:36 PM GMT+5	Currently married	Your husband	Urban	Islamabad	47	50	16	Extended family (Husband, wife, children, grand children, their parents and any unmarried siblings)	14	10	12	Unemployed	Full time	Industrialist	House wife	25	3	Own a house	4	No	Not applicable	Neutral	0	Agree	Strongly agree	Agree	Myself	3	3	Agree	None	Rarely	0	0	5	4	Together (me and my husband)	I am mainly responsible	Agree	Neutral	Agree	Yes	Yes	Yes	Disgree	No	Yes	Yes	Strongly disgree
2020/05/13 9:27:47 PM GMT+5	Single	Your husband	Urban	ICT	36	40	18	Nuclear family (husband, wife and children)	18	14	16	Full time	Full time	Govt Servant	Private Business	3	1	Own a house	5	No	Not applicable	Neutral	0	Neutral	Neutral	Neutral	Myself	4	3	Neutral	None	Never	0	0	0	3	Together (me and my husband)	Together (me and my husband)	Neutral	Neutral	Neutral	Yes	Yes	Yes	Neutral	Yes	Yes	No	Neutral
2020/05/13 9:28:37 PM GMT+5	Currently married	Your husband	Urban	Federal	45	51	14	Nuclear family (husband, wife and children)	18	12	16	Not working	Full time	Government	Housewife	24	2	Own a house	4	No	Not applicable	Neutral	0	Agree	Strongly agree	Neutral	Myself	4	4	Agree	None	Never	0	0	0	4	I am mainly responsible	I am mainly responsible	Agree	Neutral	Disagree	Yes	Yes	Yes	Agree	Maybe	Yes	No	Strongly disgree
2020/05/13 9:28:51 PM GMT+5	Currently married	Husband's Father	Urban	Islamabad	22	25	16	Multiple family (Husband, wife, children, grand children, their parents, parents in-law, married sibling and their children, uncle, aunty)	16	8	8	Not working	Full time	home	home	1	0	Own a house	5	No	Not applicable	Neutral	30000	Neutral	Agree	Strongly disagree	Husband	5	4	Agree	All of the above	Never	0	0	0	4	Others	Together (me and my husband)	Agree	Strongly agree	Strongly agree	Yes	Yes	Yes	Strongly agree	Maybe	Yes	Yes	Agree
2020/05/13 9:31:22 PM GMT+5	Widowed	You	Urban	Jhang	40	N/A	20	Nuclear family (husband, wife and children)	22	20	22	Full time	Not working	N/A	Professor	15	3	Rented house	5	Yes	More than 40,000	Agree	90000	Strongly Agree	Strongly agree	Strongly agree	Myself	7	4	Strongly agree	None	Never	0	0	0	4	I am mainly responsible	I am mainly responsible	Agree	Strongly agree	Neutral	Yes	Yes	Yes	Neutral	Maybe	I take alone as I am single	No	Strongly disgree
2020/05/13 9:31:47 PM GMT+5	Currently married	Your husband	Urban	Bahawalpur	42	50	16	Nuclear family (husband, wife and children)	12	8	16	Not working	Full time	Businessman	Housewife	20	3	Own a house	2	No	Not applicable	Neutral	0	Agree	Agree	Neutral	Myself	4	2	Agree	None	Rarely	0	2	2	3	Together (me and my husband)	I am mainly responsible	Strongly agree	Agree	Neutral	Yes	No	Yes	Neutral	No	No	No	Disagree
2020/05/13 9:34:32 PM GMT+5	Currently married	Your husband	Urban	Gujranwala	46	46	16	Nuclear family (husband, wife and children)	14	5	12	Unemployed	Full time	Business	House wife	20	3	Own a house	5	No	Not applicable	Agree	0	Agree	Agree	Agree	Husband	2	5	Agree	None	Never	0	0	0	3	Together (me and my husband)	Together (me and my husband)	Agree	Agree	Agree	Yes	Yes	Yes	Disgree	No	Yes	No	Disagree
2020/05/13 9:35:33 PM GMT+5	Currently married	Your husband	Urban	Islamabad	55	62	14	Nuclear family (husband, wife and children)	18	12	16	Not working	Not working	Not working	Not working	29	4	Own a house	5	No	Not applicable	Neutral	0	Agree	Strongly agree	Agree	Myself	5	4	Agree	None	Never	0	0	0	3	Together (me and my husband)	Servant	Agree	Disagree	Disagree	Yes	Yes	Yes	Agree	Yes	Yes	No	Strongly disgree
2020/05/13 9:35:53 PM GMT+5	Currently married	Your husband	Urban	Sialkot	44	47	14	Nuclear family (husband, wife and children)	12	12	16	Not working	Full time	Trader (business)	Housewife	23	5	Own a house	5	No	Not applicable	Disagree	0	Disagree	Disagree	Agree	Husband	4	4	Agree	None	Never	0	0	0	1	Together (me and my husband)	I am mainly responsible	Neutral	Disagree	Strongly agree	Yes	Yes	Yes	Neutral	Maybe	Yes	No	Strongly disgree
2020/05/13 9:44:27 PM GMT+5	Currently married	Your husband	Urban	Rawalpindi	40	52	14	Nuclear family (husband, wife and children)	16	10	10	Not working	Unemployed	None	None	16	2	Rented house	5	Yes	More than 40,000	Neutral	0	Strongly disagree	Strongly agree	Agree	Husband	4	5	Neutral	None	Never	0	0	0	5	Together (me and my husband)	We all members equally play a part.	Agree	Agree	Agree	Yes	Yes	Yes	Strongly agree	No	Yes	No	Strongly disgree
2020/05/13 9:44:44 PM GMT+5	Currently married	Husband's Father	Urban	Faisalabad	28	30	17	Extended family (Husband, wife, children, grand children, their parents and any unmarried siblings)	19	16	18	Unemployed	Full time	Business man	Housewife	3	2	Own a house	3	No	Not applicable	Neutral	0	Neutral	Agree	Agree	Myself	7	3	Agree	None	Never	0	0	0	1	Together (me and my husband)	I am mainly responsible	Agree	Neutral	Neutral	Yes	No	Yes	Disgree	Yes	Yes	No	Disagree
2020/05/13 9:48:17 PM GMT+5	Currently married	Your husband	Urban	Islamabad	44	50	12	Nuclear family (husband, wife and children)	16	5	10	Not working	Full time	Private Worker	Housewife	25	3	Own a house	4	No	Not applicable	Neutral	0	Disagree	Neutral	Neutral	Myself	5	4	Agree	None	Sometimes	0	0	0	3	Together (me and my husband)	Together (me and my husband)	Strongly agree	Neutral	Neutral	Yes	Yes	Yes	Neutral	No	No	No	Strongly disgree
2020/05/13 9:50:00 PM GMT+5	Currently married	Your husband	Urban	Gujranwala	47	50	13	Nuclear family (husband, wife and children)	16	10	13	Not working	Full time	Businessman	House wife	24	3	Own a house	5	No	Not applicable	Neutral	0	Neutral	Agree	Neutral	Husband	6	4	Neutral	None	Never	0	0	0	3	Together (me and my husband)	Together (me and my husband)	Neutral	Neutral	Neutral	Yes	Yes	Yes	Neutral	Yes	Yes	No	Strongly disgree
2020/05/13 9:56:57 PM GMT+5	Currently married	Your husband	Urban	Lahore	49	55	20	Nuclear family (husband, wife and children)	16	9	14	Full time	Full time	Manager Ground Handling	Air Force Officer Commanding	22	2	Others	4	Yes	More than 40,000	Strongly agree	150000	Agree	Agree	Agree	Husband	5	5	Agree	None	Never	0	0	0	1	I am mainly responsible	I am mainly responsible	Neutral	Strongly disgree	Neutral	Yes	Yes	Yes	Disgree	Yes	Yes	No	Strongly disgree
2020/05/13 9:58:59 PM GMT+5	Currently married	Your husband	Urban	Islamabad Capital territory.	48	55	14	Nuclear family (husband, wife and children)	17	10	14	Not working	Full time	Private job.	Not working. Housewife.	25	4	Own a house	3	No	Not applicable	Neutral	0	Neutral	Neutral	Agree	Myself	5	4	Agree	None	Rarely	0	0	0	1	Together (me and my husband)	Children's too	Strongly agree	Neutral	Neutral	Yes	Yes	Yes	Neutral	No	Yes	No	Disagree
2020/05/13 10:05:10 PM GMT+5	Currently married	Your husband	Urban	Islamabad	47	70	14	Nuclear family (husband, wife and children)	16	8	8	Not working	Part time	Business man	Housewife	28	5	Own a house	3	No	Not applicable	Agree	0	Agree	Agree	Agree	Myself	6	4	Strongly agree	None	Never	0	1	1	3	I am mainly responsible	Me and my daughter	Agree	Agree	Agree	Yes	Yes	Yes	Agree	Maybe	Yes	No	Strongly disgree
2020/05/13 10:09:16 PM GMT+5	Currently married	Your husband	Urban	Bahawalpur	42	42	18	Nuclear family (husband, wife and children)	20	0	20	Not working	Full time	Bussiness	House wife	17	3	Own a house	5	Yes	Less than 10,000	Agree	0	Neutral	Neutral	Neutral	Husband	2	3	Neutral	None	Never	0	0	0	3	I am mainly responsible	Together (me and my husband)	Neutral	Strongly disgree	Disagree	Yes	Yes	No	Agree	No	Yes	No	Disagree
2020/05/13 10:11:52 PM GMT+5	Currently married	Others	Urban	Mirpir	50	50	10	Nuclear family (husband, wife and children)	14	10	14	Not working	Full time	Army	No	30	5	Rented house	5	No	Less than 10,000	Strongly disagree	0	Strongly disagree	Strongly disagree	Strongly disagree	Husband	4	4	Disagree	Psychological/emotional	Rarely	0	0	0	5	Together (me and my husband)	Together (me and my husband)	Strongly disgree	Neutral	Neutral	Yes	Yes	Yes	Strongly disgree	No	Yes	No	Strongly disgree
2020/05/13 10:12:21 PM GMT+5	Currently married	Your husband	Urban	Islamabad	47	55	15	Nuclear family (husband, wife and children)	17	9	15	Not working	Full time	Business man	House wife	27	3	Own a house	4	Yes	30,001-40,000	Neutral	0	Neutral	Agree	Agree	Myself	3	4	Agree	None	Never	0	0	0	3	I am mainly responsible	I am mainly responsible	Strongly agree	Agree	Agree	Yes	Yes	Yes	Neutral	No	Yes	No	Disagree
2020/05/13 10:17:51 PM GMT+5	Currently married	Your husband	Urban	Islamabad	54	56	20	Nuclear family (husband, wife and children)	18	16	16	Full time	Full time	Office Job	Teacher	22	3	Rented house	5	Yes	More than 40,000	Strongly agree	120000	Strongly Agree	Strongly agree	Strongly agree	Husband	7	5	Strongly agree	None	Never	0	0	0	2	Together (me and my husband)	Together (me and my husband)	Strongly agree	Neutral	Disagree	Yes	Yes	Yes	Agree	No	Yes	No	Strongly disgree
2020/05/13 10:34:15 PM GMT+5	Currently married	Your husband	Urban	Attack	40	43	1985	Nuclear family (husband, wife and children)	1981	1960	1950	Not working	Full time	House wife	House wife	15	3	Own a house	5	No	20,001-30,000	Agree	0	Strongly disagree	Strongly disagree	Agree	Husband	7	5	Agree	None	Never	0	0	0	1	Together (me and my husband)	Together (me and my husband)	Strongly agree	Agree	Agree	No	No	Yes	Agree	No	Yes	No	Neutral
2020/05/13 10:36:38 PM GMT+5	Currently married	Your husband	Urban	Abbotabad	49	59	16	Extended family (Husband, wife, children, grand children, their parents and any unmarried siblings)	18	10	16	Not working	Full time	Director administration	House wife	30	8	Own a house	5	No	Not applicable	Disagree	0	Neutral	Strongly agree	Strongly agree	Husband	7	5	Neutral	None	Never	0	0	0	3	Together (me and my husband)	I am mainly responsible	Strongly agree	Strongly disgree	Strongly disgree	Yes	Yes	Yes	Strongly agree	Yes	Yes	No	Strongly disgree
2020/05/13 10:37:14 PM GMT+5	Currently married	Your husband	Urban	Punjab	40	45	18	Nuclear family (husband, wife and children)	24	16	18	Not working	Not working	Landlord	Housewife	23	3	Own a house	5	No	Not applicable	Agree	0	Strongly Agree	Strongly agree	Strongly agree	Myself	5	4	Strongly agree	None	Never	0	0	0	2	I am mainly responsible	I am mainly responsible	Agree	Strongly disgree	Strongly disgree	Yes	Yes	Yes	Agree	No	Yes	No	Strongly disgree
2020/05/13 10:42:55 PM GMT+5	Currently married	Your husband	Urban	Rawalpindi	40	41	18	Nuclear family (husband, wife and children)	20	12	16	Unemployed	Full time	Army Officer	None	21	2	Others	5	No	Not applicable	Agree	0	Agree	Strongly agree	Neutral	Myself	7	5	Agree	All of the above	Never	0	0	0	4	Together (me and my husband)	I am mainly responsible	Agree	Disagree	Disagree	Yes	Yes	Yes	Agree	Yes	Yes	No	Strongly disgree
2020/05/13 10:45:50 PM GMT+5	Currently married	Your husband	Urban	Punjab	50	57	16	Nuclear family (husband, wife and children)	18	12	14	Not working	Part time	Retired airforce officer	None	27	3	Rented house	5	No	Not applicable	Strongly agree	0	Neutral	Neutral	Agree	Myself	5	3	Strongly agree	None	Sometimes	0	1	1	2	Together (me and my husband)	Household help	Strongly agree	Agree	Agree	Yes	Yes	Yes	Disgree	Yes	Yes	No	Strongly disgree
2020/05/13 11:05:48 PM GMT+5	Currently married	Husband's Father	Urban	Gujrat	35	33	2000	Multiple family (Husband, wife, children, grand children, their parents, parents in-law, married sibling and their children, uncle, aunty)	2003	1978	1976	Full time	Full time	Business	Teaching profession	8	2	Own a house	5	No	Not applicable	Agree	42000	Strongly Agree	Agree	Neutral	Father	5	5	Agree	None	Never	0	0	0	3	Together (me and my husband)	Together (me and my husband)	Strongly agree	Strongly disgree	Strongly agree	Yes	Yes	Yes	Neutral	Maybe	No	No	Neutral
2020/05/13 11:21:55 PM GMT+5	Currently married	Others	Urban	Lahore Pakistan	33	37	10	Nuclear family (husband, wife and children)	12	14	16	Not working	Full time	Business	House maker	11	0	Rented house	3	No	Not applicable	Neutral	30000	Agree	Neutral	Neutral	Husband	4	5	Agree	All of the above	Rarely	0	0	0	3	Others	Together (me and my husband)	Agree	Neutral	Neutral	Yes	Yes	Yes	Strongly agree	No	Yes	No	Neutral
2020/05/13 11:36:40 PM GMT+5	Currently married	Your husband	Urban	Islamabad	40	42	18	Extended family (Husband, wife, children, grand children, their parents and any unmarried siblings)	16	12	18	Full time	Full time	Director	Principal	15	2	Rented house	5	No	Not applicable	Strongly agree	10000	Disagree	Disagree	Neutral	Husband	2	5	Agree	None	Never	0	0	1	1	I am mainly responsible	Together (me and my husband)	Strongly agree	Strongly agree	Strongly disgree	Yes	Yes	Yes	Disgree	No	Yes	No	Strongly disgree
2020/05/13 11:42:23 PM GMT+5	Currently married	Your husband	Urban	Faisalabad	27	29	16	Nuclear family (husband, wife and children)	16	16	16	Not working	Full time	Businessman	No	1	0	Own a house	4	No	Not applicable	Agree	0	Agree	Agree	Neutral	Husband	4	4	Agree	None	Never	0	0	0	5	Others	Together (me and my husband)	Strongly agree	Disagree	Disagree	Yes	Yes	Yes	Agree	Maybe	Yes	No	Strongly disgree
2020/05/13 11:53:09 PM GMT+5	Currently married	You	Urban	Panjab	46	54	1989	Nuclear family (husband, wife and children)	1982	1960	1960	Part time	Part time	Businessman	Business from home	24	1	Rented house	3	Yes	Less than 10,000	Agree	5000	Disagree	Disagree	Neutral	Husband	4	4	Strongly agree	None	Sometimes	0	0	1	1	Together (me and my husband)	Together (me and my husband)	Agree	Neutral	Agree	Yes	Yes	Yes	Disgree	No	Yes	No	Disagree
2020/05/14 12:08:29 AM GMT+5	Currently married	Your husband	Urban	Islamabad	42	55	14	Nuclear family (husband, wife and children)	18	8	10	Not working	Full time	Civil Services Officer	Housewife	30	5	Others	5	No	Not applicable	Strongly agree	0	Strongly disagree	Strongly agree	Strongly agree	Myself	6	5	Strongly agree	None	Never	0	0	0	5	Others	I am mainly responsible	Strongly agree	Disagree	Agree	Yes	Yes	Yes	Strongly disgree	No	Yes	No	Strongly disgree
2020/05/14 12:10:16 AM GMT+5	Currently married	Your husband	Urban	Punjab	26	28	16	Nuclear family (husband, wife and children)	16	12	16	Not working	Full time	Software engineer	House wife	1	1	Own a house	5	No	Not applicable	Agree	0	Agree	Agree	Strongly agree	Myself	6	5	Strongly agree	Verbal	Never	0	0	0	1	Together (me and my husband)	I am mainly responsible	Strongly agree	Neutral	Neutral	Yes	Yes	Yes	Agree	Yes	Yes	No	Strongly disgree
2020/05/14 12:18:02 AM GMT+5	Currently married	Husband's Father	Urban	Larkana	34	34	14	Extended family (Husband, wife, children, grand children, their parents and any unmarried siblings)	18	5	10	Not working	Full time	Teaching	Housewife	4	1	Own a house	5	No	Not applicable	Neutral	0	Agree	Agree	Strongly agree	Husband	5	1	Agree	None	Never	0	0	0	3	Together (me and my husband)	Together (me and my husband)	Strongly agree	Disagree	Disagree	Yes	Yes	Yes	Agree	No	Yes	No	Strongly disgree
2020/05/14 12:23:18 AM GMT+5	Currently married	Your husband	Urban	Federal	45	51	14	Nuclear family (husband, wife and children)	18	12	16	Not working	Full time	Government	Housewife	24	2	Own a house	4	No	Not applicable	Neutral	0	Agree	Strongly agree	Neutral	Myself	4	4	Agree	None	Never	0	0	0	4	I am mainly responsible	I am mainly responsible	Agree	Neutral	Disagree	Yes	Yes	Yes	Agree	Maybe	Yes	No	Strongly disgree
2020/05/14 12:40:24 AM GMT+5	Currently married	Your husband	Urban	Multan	43	49	16	Nuclear family (husband, wife and children)	18	14	20	Not working	Full time	Banker	Housewife	20	3	Own a house	5	No	Not applicable	Strongly agree	0	Strongly Agree	Strongly agree	Strongly agree	Myself	7	5	Agree	None	Never	0	0	0	4	Together (me and my husband)	Together (me and my husband)	Strongly agree	Neutral	Agree	Yes	Yes	Yes	Disgree	Maybe	Yes	No	Agree
2020/05/14 12:43:32 AM GMT+5	Currently married	Husband's Father	Rural	gulriz	24	25	2	Nuclear family (husband, wife and children)	27	28	28	Not working	Not working	nothing	nothing	3	1	Own a house	5	No	Not applicable	Agree	0	Strongly Agree	Neutral	Agree	Husband	1	1	Agree	Physical	Never	4	1	2	1	I am mainly responsible	I am mainly responsible	Strongly disgree	Neutral	Disagree	Yes	Yes	Yes	Neutral	Maybe	No	No	Agree
2020/05/14 12:44:03 AM GMT+5	Currently married	Husband's Father	Rural	gulriz	24	25	2	Nuclear family (husband, wife and children)	27	28	28	Not working	Not working	nothing	nothing	3	1	Own a house	5	No	Not applicable	Agree	0	Strongly Agree	Neutral	Agree	Husband	1	1	Agree	Physical	Never	4	1	2	1	I am mainly responsible	I am mainly responsible	Strongly disgree	Neutral	Disagree	Yes	Yes	Yes	Neutral	Maybe	No	No	Agree
2020/05/14 12:44:44 AM GMT+5	Currently married	Husband's Father	Rural	gulriz	24	25	2	Nuclear family (husband, wife and children)	27	28	28	Not working	Not working	nothing	nothing	3	1	Own a house	5	No	Not applicable	Agree	0	Strongly Agree	Neutral	Agree	Husband	1	1	Agree	Physical	Never	4	1	2	1	I am mainly responsible	I am mainly responsible	Strongly disgree	Neutral	Disagree	Yes	Yes	Yes	Neutral	Maybe	No	No	Agree
2020/05/14 12:50:49 AM GMT+5	Currently married	Husband's Father	Urban	Islamabad	41	45	16	Multiple family (Husband, wife, children, grand children, their parents, parents in-law, married sibling and their children, uncle, aunty)	16	12	14	Not working	Full time	Administration in WHO	Housewife	20	3	Rented house	4	No	Not applicable	Neutral	0	Agree	Strongly agree	Neutral	Husband	5	3	Neutral	None	Never	0	0	0	4	I am mainly responsible	Together (me and my husband)	Neutral	Agree	Disagree	Yes	No	Yes	Agree	Yes	Yes	Yes	Strongly disgree
2020/05/14 12:53:00 AM GMT+5	Currently married	Your husband	Urban	Sydney	32	35	17	Extended family (Husband, wife, children, grand children, their parents and any unmarried siblings)	17	12	17	Not working	Full time	Engineer	House wife	8	1	Own a house	3	No	Not applicable	Agree	0	Neutral	Neutral	Disagree	Husband	4	3	Strongly agree	None	Never	0	0	0	1	Together (me and my husband)	All family members in the house	Neutral	Disagree	Agree	Yes	Yes	Yes	Strongly agree	No	No	No	Strongly disgree
2020/05/14 1:33:40 AM GMT+5	Currently married	You	Urban	Lahore	30	37	14	Nuclear family (husband, wife and children)	14	8	12	Not working	Full time	No	No	3	1	Own a house	5	No	Not applicable	Disagree	0	Agree	Neutral	Neutral	Myself	6	4	Disagree	Psychological/emotional	Rarely	0	0	0	1	Husband	Husband	Disagree	Disagree	Neutral	Yes	Yes	No	Agree	No	I take alone as I am single	Yes	Neutral
2020/05/14 1:48:12 AM GMT+5	Currently married	Your husband	Urban	Islamabad	28	31	12	Nuclear family (husband, wife and children)	15	12	13	Not working	Full time	Businessman	Housewife	3	0	Rented house	4	No	Not applicable	Agree	0	Neutral	Disagree	Neutral	Myself	4	3	Neutral	All of the above	Sometimes	0	0	0	3	Together (me and my husband)	I am mainly responsible	Neutral	Strongly agree	Strongly agree	Yes	Yes	Yes	Neutral	No	No	No	Strongly agree
2020/05/14 1:55:15 AM GMT+5	Currently married	Your husband	Urban	Islamabad	45	49	16	Nuclear family (husband, wife and children)	21	14	16	Not working	Full time	Professor	N/A	23	3	Own a house	5	No	Not applicable	Neutral	0	Agree	Agree	Strongly agree	Husband	5	4	Neutral	None	Never	0	0	0	2	I am mainly responsible	I am mainly responsible	Agree	Neutral	Neutral	Yes	Yes	Yes	Agree	Maybe	Yes	No	Strongly disgree
2020/05/14 1:58:38 AM GMT+5	Currently married	Your husband	Urban	Islamabad	43	51	17	Nuclear family (husband, wife and children)	21	12	19	Not working	Full time	Service	House wife	21	4	Own a house	5	No	Not applicable	Neutral	0	Strongly Agree	Strongly agree	Strongly agree	Myself	2	5	Strongly agree	None	Never	0	0	0	5	Together (me and my husband)	Divided amoung Family	Agree	Agree	Agree	Yes	Yes	Yes	Agree	Yes	Yes	No	Strongly disgree
2020/05/14 2:15:31 AM GMT+5	Currently married	Your husband	Urban	Rawalpindi	44	50	16	Extended family (Husband, wife, children, grand children, their parents and any unmarried siblings)	16	14	14	Not working	Full time	Auditor	Housewife	20	2	Own a house	5	No	Not applicable	Agree	0	Strongly Agree	Agree	Neutral	Husband	7	4	Agree	None	Never	0	0	0	3	Together (me and my husband)	Husband	Strongly agree	Neutral	Neutral	Yes	Yes	Yes	Neutral	Maybe	Yes	No	Agree
2020/05/14 3:26:43 AM GMT+5	Currently married	Your husband	Urban	Capital	44	47	15	Nuclear family (husband, wife and children)	13	10	15	Not working	Full time	Business	House wife	24	3	Own a house	4	No	Not applicable	Neutral	0	Agree	Agree	Agree	Myself	4	3	Agree	None	Often	0	0	2	2	Together (me and my husband)	I am mainly responsible	Agree	Neutral	Strongly agree	Yes	Yes	Yes	Neutral	No	Yes	No	Strongly disgree
2020/05/14 3:33:33 AM GMT+5	Currently married	Your husband	Rural	Punjab	41	43	19	Nuclear family (husband, wife and children)	22	19	22	Not working	Full time	Bank	House	16	3	Own a house	5	No	Not applicable	Neutral	0	Neutral	Neutral	Agree	Father	3	5	Neutral	All of the above	Never	0	0	0	1	I am mainly responsible	Together (me and my husband)	Neutral	Strongly disgree	Neutral	Yes	Yes	Yes	Strongly agree	Yes	Yes	No	Strongly disgree
2020/05/14 3:57:24 AM GMT+5	Currently married	Your husband	Urban	Lahore	27	27	18	Nuclear family (husband, wife and children)	18	18	18	Full time	Full time	Po	Swo	1	1	Rented house	4	Yes	More than 40,000	Neutral	72000	Disagree	Disagree	Strongly agree	Myself	6	4	Agree	None	Never	0	0	0	3	Others	I am mainly responsible	Strongly agree	Agree	Agree	No	Yes	Yes	Strongly disgree	No	Yes	No	Neutral
2020/05/14 4:12:48 AM GMT+5	Currently married	Your husband	Urban	Scotland	32	39	16	Nuclear family (husband, wife and children)	16	10	14	Not working	Full time	Businessmen	None	11	2	Rented house	3	No	Not applicable	Neutral	0	Agree	Neutral	Agree	Husband	4	3	Neutral	Psychological/emotional	Often	0	10	2	1	I am mainly responsible	I am mainly responsible	Strongly agree	Strongly disgree	Neutral	Yes	Yes	Yes	Strongly agree	No	Yes	No	Neutral
2020/05/14 4:30:25 AM GMT+5	Currently married	You	Rural	Rajan Pur	24	25	5	Nuclear family (husband, wife and children)	10	4	8	Not working	Full time	Electrician	House Wife	3	1	Rented house	1	No	Not applicable	Strongly disagree	0	Strongly disagree	Disagree	Strongly disagree	Husband	2	1	Strongly disagree	Verbal;Psychological/emotional	Often	12	15	20	1	I am mainly responsible	I am mainly responsible	Agree	Disagree	Disagree	No	No	No	Strongly disgree	No	No	Yes	Strongly agree
2020/05/14 4:43:32 AM GMT+5	Currently married	Husband's Father	Urban	Lahore	24	31	16	Extended family (Husband, wife, children, grand children, their parents and any unmarried siblings)	18	14	18	Not working	Full time	Banker	House wife	2	1	Own a house	4	No	Less than 10,000	Neutral	0	Agree	Agree	Agree	Husband	4	5	Agree	None	Rarely	0	0	0	4	Together (me and my husband)	Maid	Strongly disgree	Agree	Agree	Yes	Yes	Yes	Agree	Yes	Yes	No	Strongly disgree
2020/05/14 4:48:12 AM GMT+5	Currently married	Husband's Father	Urban	Rwp	28	30	18	Nuclear family (husband, wife and children)	18	16	18	Unemployed	Full time	Business man	House wife	4	1	Own a house	5	No	Not applicable	Neutral	0	Strongly disagree	Strongly disagree	Neutral	Husband	7	5	Agree	None	Sometimes	0	7	5	3	I am mainly responsible	I am mainly responsible	Strongly agree	Strongly agree	Agree	Yes	Yes	Yes	Neutral	No	No	Yes	Neutral
2020/05/14 5:47:51 AM GMT+5	Currently married	Your husband	Urban	Gujranwala	29	32	11	Nuclear family (husband, wife and children)	10	10	10	Not working	Full time	Engineer	Doctor	2	1	Own a house	5	No	More than 40,000	Strongly agree	0	Strongly Agree	Strongly agree	Agree	Husband	7	4	Strongly agree	None	Never	0	0	0	1	Together (me and my husband)	Together (me and my husband)	Strongly agree	Agree	Agree	Yes	Yes	Yes	Strongly agree	Yes	Yes	No	Strongly disgree
2020/05/14 8:30:47 AM GMT+5	Currently married	Your husband	Urban	Selangor	30	31	18	Extended family (Husband, wife, children, grand children, their parents and any unmarried siblings)	15	12	16	Full time	Full time	Engineer	Pharmacist	4	1	Rented house	5	No	20,001-30,000	Agree	60000	Agree	Agree	Agree	Myself	5	4	Agree	All of the above	Never	0	0	0	1	Together (me and my husband)	I am mainly responsible	Agree	Disagree	Disagree	Yes	No	Yes	Neutral	No	Yes	No	Strongly disgree
2020/05/14 9:18:48 AM GMT+5	Currently married	Your husband	Urban	Rawalpindi	40	40	21	Extended family (Husband, wife, children, grand children, their parents and any unmarried siblings)	18	16	14	Full time	Full time	Senior Scientific Officer	Assistant Professor	16	4	Own a house	5	Yes	More than 40,000	Agree	100000	Strongly Agree	Strongly agree	Disagree	Husband	3	4	Neutral	None	Never	0	0	0	3	I am mainly responsible	I am mainly responsible	Neutral	Strongly agree	Strongly agree	Yes	Yes	Yes	Neutral	Yes	Yes	No	Strongly disgree
2020/05/14 10:29:42 AM GMT+5	Currently married	Your husband	Urban	Chakwal	40	50	16	Nuclear family (husband, wife and children)	16	16	16	Not working	Full time	Businessman	No	20	3	Own a house	5	No	Not applicable	Neutral	0	Neutral	Neutral	Neutral	Myself	4	3	Neutral	None	Never	0	0	0	3	Together (me and my husband)	I am mainly responsible	Neutral	Neutral	Neutral	Yes	Yes	Yes	Neutral	Yes	Yes	No	Neutral
2020/05/14 10:54:25 AM GMT+5	Currently married	Husband's Father	Urban	Islamabad	32	36	18	Extended family (Husband, wife, children, grand children, their parents and any unmarried siblings)	16	7	10	Not working	Full time	Computer programmer	None	9	1	Own a house	5	No	Not applicable	Neutral	0	Strongly Agree	Strongly agree	Disagree	Husband	4	5	Strongly agree	None	Never	0	0	0	1	Together (me and my husband)	I have house help	Strongly agree	Strongly disgree	Agree	Yes	Yes	Yes	Neutral	Yes	Yes	No	Strongly disgree
2020/05/14 11:20:18 AM GMT+5	Currently married	Your husband	Rural	Larkana	28	34	8	Nuclear family (husband, wife and children)	16	5	5	Not working	Full time	Jobs at Development sector	No	9	3	Own a house	5	No	Not applicable	Neutral	0	Neutral	Agree	Neutral	Husband	5	5	Strongly agree	None	Never	0	0	0	4	Together (me and my husband)	Together (me and my husband)	Neutral	Disagree	Disagree	Yes	Yes	Yes	Neutral	No	Yes	No	Disagree
2020/05/14 12:04:35 PM GMT+5	Currently married	You	Urban	Rawalpindi	72	73	16	Extended family (Husband, wife, children, grand children, their parents and any unmarried siblings)	12	3	0	Full time	Full time	Chief teck retired from PAF	Headmistressretired	46	4	Own a house	3	Yes	30,001-40,000	Neutral	35000	Agree	Agree	Agree	Myself	6	1	Strongly disagree	None	Never	0	0	0	1	I am mainly responsible	I am mainly responsible	Agree	Strongly disgree	Strongly disgree	Yes	Yes	Yes	Neutral	Yes	Yes	No	Disagree
2020/05/14 12:16:49 PM GMT+5	Currently married	Your husband	Urban	Paderborn	31	34	18	Extended family (Husband, wife, children, grand children, their parents and any unmarried siblings)	24	16	18	Unemployed	Full time	Phd scholar	Unemployed	5	2	Rented house	4	No	Less than 10,000	Agree	0	Agree	Agree	Neutral	Myself	4	3	Agree	None	Sometimes	0	0	1	2	I am mainly responsible	Mil	Agree	Agree	Agree	Yes	Yes	Yes	Agree	Yes	Yes	No	Disagree
2020/05/14 12:38:10 PM GMT+5	Currently married	Your husband	Urban	Islamabad	42	55	14	Nuclear family (husband, wife and children)	18	8	10	Not working	Full time	Civil Services Officer	Housewife	30	5	Others	5	No	Not applicable	Strongly agree	0	Strongly disagree	Strongly agree	Strongly agree	Myself	6	5	Strongly agree	None	Never	0	0	0	5	Others	I am mainly responsible	Strongly agree	Disagree	Agree	Yes	Yes	Yes	Strongly disgree	No	Yes	No	Strongly disgree
2020/05/14 12:40:24 PM GMT+5	Divorced	You	Urban	RAWALPINDI	33	48	16	Nuclear family (husband, wife and children)	16	10	10	Full time	Full time	Politician	Teacher	14	2	Own a house	1	Yes	30,001-40,000	Disagree	20000	Agree	Agree	Strongly agree	Myself	7	5	Strongly agree	None	Never	0	0	8	1	I am mainly responsible	I am mainly responsible	Strongly agree	Agree	Agree	Yes	Yes	Yes	Disgree	No	No	No	Strongly disgree
2020/05/14 12:51:10 PM GMT+5	Currently married	Husband's Father	Urban	Sargodah	32	32	2005	Extended family (Husband, wife, children, grand children, their parents and any unmarried siblings)	2005	1974	1974	Full time	Full time	Lawyer	Banker	2	1	Own a house	5	No	Not applicable	Neutral	60	Agree	Strongly agree	Neutral	Father	4	3	Agree	None	Never	0	0	0	1	I am mainly responsible	I am mainly responsible	Strongly agree	Agree	Agree	Yes	Yes	Yes	Strongly agree	Yes	Yes	No	Disagree
2020/05/14 1:13:19 PM GMT+5	Currently married	Your husband	Urban	Islamabad	38	42	16	Nuclear family (husband, wife and children)	22	5	10	Not working	Full time	Government officer	House wife	10	2	Own a house	5	No	Not applicable	Neutral	0	Agree	Agree	Agree	Husband	7	5	Strongly agree	None	Never	0	0	0	1	Together (me and my husband)	Together (me and my husband)	Strongly agree	Disagree	Agree	Yes	Yes	Yes	Neutral	Yes	Yes	No	Strongly agree
2020/05/14 1:30:17 PM GMT+5	Widowed	You	Rural	Bhakkar	47	51	14	Nuclear family (husband, wife and children)	16	14	14	Full time	Full time	(Late)	Agriculture	24	2	Own a house	5	Yes	More than 40,000	Neutral	100000	Strongly Agree	Strongly agree	Strongly agree	Myself	7	5	Strongly agree	None	Never	0	0	0	3	I am mainly responsible	I am mainly responsible	Strongly agree	Neutral	Neutral	Yes	Yes	Yes	Strongly agree	No	No	Yes	Strongly disgree
2020/05/14 1:34:19 PM GMT+5	Currently married	Your husband	Urban	Lahore	28	33	14	Nuclear family (husband, wife and children)	18	12	16	Not working	Full time	Teacher	N. A	6	2	Own a house	5	No	Not applicable	Neutral	0	Strongly Agree	Strongly agree	Agree	Husband	4	3	Neutral	None	Never	0	0	0	4	Together (me and my husband)	Together (me and my husband)	Agree	Agree	Agree	Yes	Yes	Yes	Agree	No	Yes	No	Agree
2020/05/14 2:22:32 PM GMT+5	Currently married	Your husband	Urban	ICT	52	51	22	Nuclear family (husband, wife and children)	24	12	18	Full time	Full time	Ngo	Private	24	2	Own a house	4	Yes	More than 40,000	Agree	150000	Neutral	Agree	Agree	Myself	6	3	Agree	None	Rarely	0	4	10	3	I am mainly responsible	I am mainly responsible	Strongly agree	Agree	Agree	Yes	Yes	Yes	Neutral	Maybe	Yes	No	Disagree
2020/05/14 2:23:23 PM GMT+5	Currently married	Your husband	Urban	Iskamabad	47	51	16	Nuclear family (husband, wife and children)	16	14	16	Not working	Full time	Army	Doctor	23	3	Own a house	4	No	Not applicable	Neutral	0	Neutral	Neutral	Agree	Myself	4	4	Agree	None	Never	0	0	0	1	Together (me and my husband)	I am mainly responsible	Strongly agree	Disagree	Disagree	Yes	Yes	Yes	Neutral	Yes	Yes	No	Strongly disgree
2020/05/14 2:25:20 PM GMT+5	Currently married	Your husband	Urban	Islamabad	55	59	18	Nuclear family (husband, wife and children)	18	12	16	Not working	Full time	Economist	Educationist	29	4	Rented house	4	No	Not applicable	Strongly agree	0	Agree	Agree	Strongly agree	Myself	6	4	Strongly agree	None	Never	0	0	0	2	Together (me and my husband)	I am mainly responsible	Agree	Neutral	Neutral	Yes	Yes	Yes	Neutral	No	Yes	No	Strongly disgree
2020/05/14 2:31:23 PM GMT+5	Currently married	Your husband	Rural	Khanewal	47	49	4	Nuclear family (husband, wife and children)	8	6	5	Not working	Full time	Government service	Housewife	29	5	Own a house	5	Yes	Less than 10,000	Strongly agree	0	Agree	Agree	Neutral	Husband	4	4	Agree	All of the above	Never	0	0	0	3	I am mainly responsible	Together (me and my husband)	Agree	Neutral	Neutral	No	No	No	Disgree	No	No	No	Neutral
2020/05/14 2:38:39 PM GMT+5	Currently married	You	Urban	Nowshera	40	48	12	Nuclear family (husband, wife and children)	14	5	10	Not working	Full time	businessman	housewife	22	4	Own a house	4	No	Not applicable	Agree	0	Neutral	Disagree	Neutral	Myself	4	3	Agree	None	Rarely	0	0	0	3	Together (me and my husband)	Together (me and my husband)	Neutral	Agree	Agree	Yes	No	No	Neutral	Maybe	Yes	No	Strongly disgree
2020/05/14 3:15:44 PM GMT+5	Single	You	Urban	Peshawar	21	Nill	12	Nuclear family (husband, wife and children)	0	10	16	Not working	Not working	Father is retired & we get his pension I’m not married	Mama is housewife	0	0	Rented house	1	No	Not applicable	Agree	0	Strongly disagree	Strongly disagree	Neutral	Myself	2	2	Neutral	None	Never	0	0	0	1	I am mainly responsible	Me & my mama	Strongly agree	Neutral	Strongly agree	No	Yes	Yes	Strongly disgree	No	Others	No	Strongly disgree
2020/05/14 3:24:08 PM GMT+5	Currently married	Your husband	Urban	Sheikhupura	24	32	16	Nuclear family (husband, wife and children)	16	16	16	Not working	Part time	What	Housewife	3	1	Own a house	4	No	20,001-30,000	Agree	0	Disagree	Agree	Agree	Husband	4	3	Agree	Psychological/emotional	Sometimes	0	0	0	5	Together (me and my husband)	Together (me and my husband)	Strongly agree	Disagree	Agree	Yes	Yes	No	Strongly agree	No	Yes	No	Strongly disgree
2020/05/14 3:45:13 PM GMT+5	Currently married	Husband's Father	Urban	Rawalpindi	22	25	16	Extended family (Husband, wife, children, grand children, their parents and any unmarried siblings)	14	10	12	Not working	Full time	ASM	House wife	0.5	0	Own a house	5	No	Not applicable	Agree	0	Disagree	Neutral	Agree	Father	5	3	Neutral	None	Never	0	0	0	4	I am mainly responsible	I am mainly responsible	Agree	Neutral	Agree	Yes	Yes	Yes	Neutral	Yes	Yes	No	Strongly disgree
2020/05/14 3:45:14 PM GMT+5	Currently married	Husband's Father	Urban	Karachi	28	35	16	Extended family (Husband, wife, children, grand children, their parents and any unmarried siblings)	16	10	14	Full time	Full time	Business	Dress Designer	5	2	Own a house	4	Yes	30,001-40,000	Strongly agree	50000	Agree	Neutral	Disagree	Husband	6	2	Neutral	Psychological/emotional	Rarely	1	2	1	3	I am mainly responsible	I am mainly responsible	Neutral	Neutral	Neutral	Yes	Yes	Yes	Neutral	No	Yes	No	Neutral
2020/05/14 3:45:46 PM GMT+5	Currently married	Your husband	Urban	Sargodha	26	28	2008	Extended family (Husband, wife, children, grand children, their parents and any unmarried siblings)	2007	0	0	Full time	Full time	Business	Teaching	0	0	Rented house	5	Yes	Less than 10,000	Strongly disagree	35000	Strongly disagree	Strongly disagree	Strongly disagree	Father	1	5	Agree	All of the above	Never	0	0	0	1	Together (me and my husband)	Together (me and my husband)	Strongly agree	Disagree	Strongly disgree	Yes	Yes	Yes	Strongly disgree	Yes	Yes	No	Strongly disgree
2020/05/14 3:46:48 PM GMT+5	Currently married	Your husband	Rural	Mandibahudin	50	60	1988	Nuclear family (husband, wife and children)	1978	1950	1945	Not working	Full time	Farmer	Anything they want	25	2	Own a house	4	No	Not applicable	Strongly agree	0	Disagree	Neutral	Neutral	Husband	4	3	Neutral	None	Never	0	0	0	3	Together (me and my husband)	Together (me and my husband)	Agree	Neutral	Disagree	Yes	Yes	Yes	Neutral	No	Yes	Yes	Disagree
2020/05/14 3:48:02 PM GMT+5	Widowed	Others	Urban	Dgk	52	NA	12	Nuclear family (husband, wife and children)	16	5	5	Not working	Not working	Late	House wife	32	6	Own a house	3	Yes	More than 40,000	Disagree	0	Agree	Agree	Agree	Myself	3	3	Agree	None	Never	0	3	3	2	I am mainly responsible	I am mainly responsible	Agree	Strongly agree	Agree	Yes	Yes	Yes	Agree	No	No	No	Disagree
2020/05/14 3:48:57 PM GMT+5	Currently married	Your husband	Urban	Lahore	24	24	16	Extended family (Husband, wife, children, grand children, their parents and any unmarried siblings)	14	0	16	Not working	Full time	Clinic	Nothing	1.5	0	Own a house	5	No	Not applicable	Neutral	0	Strongly Agree	Disagree	Disagree	Myself	3	5	Agree	All of the above	Never	0	0	0	5	Others	Together (me and my husband)	Neutral	Strongly disgree	Strongly agree	No	No	Yes	Agree	No	Yes	No	Disagree
2020/05/14 3:59:34 PM GMT+5	Currently married	Your husband	Urban	D.G.Khan	38	45	16	Nuclear family (husband, wife and children)	16	14	14	Full time	Full time	Advocate	Lecturer	10	2	Own a house	4	Yes	20,001-30,000	Agree	70	Agree	Neutral	Agree	Myself	5	4	Agree	None	Never	0	0	0	3	Together (me and my husband)	I am mainly responsible	Disagree	Disagree	Agree	Yes	Yes	Yes	Agree	No	Yes	No	Disagree
2020/05/14 4:05:02 PM GMT+5	Currently married	Your husband	Rural	Jamshoro	47	51	7	Nuclear family (husband, wife and children)	11	4	8	Full time	Full time	Technical Worker	Helper	20	3	Rented house	1	Yes	Less than 10,000	Strongly disagree	8000	Strongly disagree	Strongly disagree	Disagree	Husband	2	1	Strongly disagree	Verbal;Psychological/emotional	Often	6	9	14	1	I am mainly responsible	I am mainly responsible	Agree	Agree	Agree	No	No	Yes	Disgree	No	No	Yes	Strongly agree
2020/05/14 4:09:02 PM GMT+5	Currently married	You	Urban	Quetta	37	39	14	Nuclear family (husband, wife and children)	14	9	13	Not working	Full time	Banker	House Wife	10	1	Own a house	1	No	Not applicable	Strongly agree	0	Agree	Neutral	Disagree	Husband	2	1	Disagree	Verbal;Psychological/emotional	Sometimes	11	12	15	1	I am mainly responsible	I am mainly responsible	Strongly agree	Agree	Strongly agree	No	No	Yes	Strongly disgree	Yes	No	No	Agree
2020/05/14 4:12:53 PM GMT+5	Currently married	Your husband	Urban	Gawadar	36	32	10	Nuclear family (husband, wife and children)	10	2	9	Not working	Full time	Fisherman	House Wife	10	2	Rented house	1	No	Not applicable	Strongly disagree	0	Disagree	Disagree	Disagree	Husband	1	1	Disagree	Verbal;Psychological/emotional	Often	7	12	14	2	I am mainly responsible	I am mainly responsible	Agree	Strongly agree	Strongly agree	No	No	Yes	Disgree	No	No	No	Strongly agree
2020/05/14 4:47:15 PM GMT+5	Currently married	You	Urban	Karachi	34	40	20	Nuclear family (husband, wife and children)	20	16	16	Full time	Full time	Professor	Professor	6	0	Own a house	5	Yes	More than 40,000	Strongly agree	300000	Strongly Agree	Strongly agree	Strongly agree	Myself	7	5	Strongly agree	None	Never	0	0	0	5	Together (me and my husband)	Together (me and my husband)	Strongly agree	Strongly disgree	Strongly disgree	Yes	Yes	Yes	Strongly agree	Yes	Yes	No	Strongly disgree
2020/05/14 4:48:09 PM GMT+5	Currently married	Your husband	Urban	Karachi	26	33	18	Nuclear family (husband, wife and children)	16	18	16	Not working	Full time	Government officer	Housewife	7	1	Others	5	No	Not applicable	Agree	0	Agree	Strongly agree	Neutral	Husband	4	4	Strongly agree	None	Never	0	0	0	1	Together (me and my husband)	Together (me and my husband)	Agree	Neutral	Agree	Yes	Yes	Yes	Agree	No	Yes	No	Strongly disgree
2020/05/14 5:02:51 PM GMT+5	Currently married	You	Urban	Karachi	27	27	17	Nuclear family (husband, wife and children)	16	16	18	Unemployed	Full time	Financial services	House wife	0.75	0	Rented house	5	Yes	Less than 10,000	Neutral	0	Disagree	Disagree	Agree	Myself	6	3	Agree	None	Sometimes	0	0	0	1	Others	Together (me and my husband)	Agree	Strongly agree	Strongly disgree	Yes	Yes	Yes	Disgree	No	Yes	No	Disagree
2020/05/14 5:06:18 PM GMT+5	Currently married	You	Rural	Kamber shahdadkot	50	53	5	Multiple family (Husband, wife, children, grand children, their parents, parents in-law, married sibling and their children, uncle, aunty)	12	0	0	Not working	Not working	Retired from SSGC	House wife	30	8	Own a house	5	No	Not applicable	Strongly disagree	0	Strongly Agree	Strongly disagree	Strongly disagree	Myself	1	5	Strongly disagree	None	Never	0	0	0	3	Together (me and my husband)	Children	Strongly disgree	Neutral	Disagree	Yes	Yes	Yes	Neutral	Maybe	Yes	No	Strongly disgree
2020/05/14 5:06:46 PM GMT+5	Currently married	Your husband	Urban	Islamabad	36	38	18	Extended family (Husband, wife, children, grand children, their parents and any unmarried siblings)	18	14	18	Full time	Full time	Business man	Dentist	12	4	Own a house	2	Yes	More than 40,000	Strongly disagree	100000	Strongly Agree	Strongly agree	Strongly agree	Myself	7	1	Strongly agree	None	Never	0	5050	100	5	Together (me and my husband)	Together (me and my husband)	Strongly agree	Strongly disgree	Strongly disgree	Yes	Yes	Yes	Strongly disgree	Yes	Yes	No	Strongly disgree
2020/05/14 5:10:51 PM GMT+5	Currently married	Your husband	Urban	Karachi	28	31	16	Nuclear family (husband, wife and children)	16	14	18	Not working	Full time	Naval officer	Home maker	4	1	Rented house	5	No	Not applicable	Neutral	0	Strongly Agree	Strongly agree	Strongly agree	Myself	7	4	Agree	None	Never	0	1	2	2	I am mainly responsible	I am mainly responsible	Agree	Disagree	Agree	Yes	Yes	Yes	Agree	Yes	Yes	No	Disagree
2020/05/14 5:28:29 PM GMT+5	Currently married	You	Urban	Islamabad	32	35	22	Extended family (Husband, wife, children, grand children, their parents and any unmarried siblings)	18	16	16	Full time	Full time	Officer	Teacher	6	1	Own a house	2	Yes	30,001-40,000	Strongly disagree	100000	Strongly Agree	Strongly agree	Agree	Myself	4	4	Agree	None	Often	0	3	5	2	I am mainly responsible	I am mainly responsible	Strongly agree	Disagree	Disagree	No	Yes	Yes	Agree	Yes	Yes	No	Agree
2020/05/14 5:35:28 PM GMT+5	Currently married	Your husband	Urban	Islamabad (Bahria Town)	27	29	17	Extended family (Husband, wife, children, grand children, their parents and any unmarried siblings)	18	16	18	Not working	Full time	Lawyer	Housewife	3	2	Own a house	4	Yes	20,001-30,000	Agree	0	Agree	Agree	Strongly agree	Husband	5	4	Agree	None	Sometimes	0	0	0	3	I am mainly responsible	I am mainly responsible	Strongly agree	Strongly agree	Strongly agree	Yes	Yes	Yes	Agree	No	Yes	No	Disagree
2020/05/14 5:36:59 PM GMT+5	Currently married	Your husband	Urban	Federal	31	37	18	Extended family (Husband, wife, children, grand children, their parents and any unmarried siblings)	16	16	16	Full time	Full time	Business	Teaching	7	2	Rented house	4	Yes	More than 40,000	Agree	64000	Neutral	Disagree	Neutral	Others	6	4	Agree	None	Never	0	0	0	4	I am mainly responsible	I am mainly responsible	Agree	Disagree	Agree	Yes	Yes	Yes	Agree	Yes	Yes	No	Disagree
2020/05/14 5:52:45 PM GMT+5	Currently married	Your husband	Urban	Karachi	50	50	10	Nuclear family (husband, wife and children)	10	6	10	Not working	Full time	Farmer	House wife	27	4	Own a house	4	No	Not applicable	Strongly disagree	0	Strongly Agree	Strongly agree	Agree	Husband	5	3	Strongly agree	Verbal	Never	0	2	3	1	Together (me and my husband)	Husband	Strongly agree	Agree	Neutral	No	Yes	Yes	Disgree	No	Yes	No	Strongly disgree
2020/05/14 6:07:59 PM GMT+5	Currently married	Your husband	Urban	Punjab lahore	34	37	16	Nuclear family (husband, wife and children)	16	14	14	Full time	Full time	Banking	Teaching	9	3	Others	4	Yes	20,001-30,000	Agree	35000	Agree	Agree	Agree	Others	4	4	Agree	None	Rarely	0	0	1	4	I am mainly responsible	Together (me and my husband)	Agree	Strongly agree	Strongly agree	Yes	Yes	Yes	Agree	Maybe	Yes	No	Disagree
2020/05/14 6:24:48 PM GMT+5	Currently married	You	Urban	Lahore	22	26	15	Nuclear family (husband, wife and children)	16	14	14	Full time	Full time	Salesman	Admin Manager	1	0	Rented house	2	No	Less than 10,000	Disagree	30000	Neutral	Disagree	Strongly disagree	Husband	1	1	Strongly disagree	Verbal	Sometimes	3	6	4	1	I am mainly responsible	I am mainly responsible	Agree	Disagree	Strongly agree	No	Yes	No	Disgree	No	No	Yes	Strongly agree
2020/05/14 6:48:22 PM GMT+5	Currently married	You	Urban	Faisalabad	29	29	12	Nuclear family (husband, wife and children)	12	8	11	Not working	Full time	Business	House Wife	3	1	Own a house	2	No	Not applicable	Strongly disagree	0	Strongly disagree	Disagree	Disagree	Husband	2	1	Disagree	Verbal	Sometimes	2	10	16	2	I am mainly responsible	I am mainly responsible	Disagree	Agree	Agree	No	Yes	No	Disgree	No	No	No	Strongly agree
2020/05/14 7:41:49 PM GMT+5	Currently married	Your husband	Urban	houston, texas	28	28	12	Nuclear family (husband, wife and children)	12	11	11	Not working	Full time	doctor	doctor	2	0	Rented house	5	No	Not applicable	Neutral	0	Strongly Agree	Strongly agree	Neutral	Husband	4	3	Neutral	None	Never	0	0	0	5	Others	Together (me and my husband)	Agree	Disagree	Disagree	Yes	Yes	Yes	Strongly agree	Yes	Yes	No	Strongly disgree
2020/05/14 7:54:47 PM GMT+5	Currently married	Others	Urban	Newyork	28	35	18	Extended family (Husband, wife, children, grand children, their parents and any unmarried siblings)	18	18	18	Part time	Not working	Unemployed	Doctor	4	0	Others	1	Yes	Less than 10,000	Agree	10	Strongly disagree	Strongly disagree	Agree	Others	5	5	Agree	None	Never	0	0	0	5	Others	I am mainly responsible	Agree	Neutral	Strongly agree	Yes	Yes	Yes	Agree	Yes	Yes	No	Strongly disgree
2020/05/14 8:16:59 PM GMT+5	Currently married	Your husband	Urban	Rawalpindi	25	36	12	Nuclear family (husband, wife and children)	12	12	14	Not working	Full time	Airman	None	9	4	Others	5	Yes	Less than 10,000	Agree	10000	Agree	Disagree	Neutral	Myself	1	4	Agree	None	Never	0	0	0	5	Together (me and my husband)	Together (me and my husband)	Agree	Neutral	Strongly disgree	Yes	No	No	Agree	No	No	No	Strongly disgree
2020/05/14 8:41:25 PM GMT+5	22 years of marriage	Your husband	Urban	Skardu	37	47	14	Nuclear family (husband, wife and children)	12	0	16	Full time	Not working	Business	Teacher	20	3	Own a house	3	No	Less than 10,000	Neutral	38000	Agree	Disagree	Disagree	Husband	5	3	Agree	Psychological/emotional	Never	0	0	0	5	I am mainly responsible	Together (me and my husband)	Strongly disgree	Strongly disgree	Agree	Yes	Yes	Yes	Agree	No	No	No	Strongly disgree
2020/05/14 8:48:02 PM GMT+5	Currently married	Your husband	Urban	Multan	36	44	18	Nuclear family (husband, wife and children)	18	12	14	Full time	Full time	University teacher	University teacher	8	1	Rented house	5	Yes	Not applicable	Strongly agree	115000	Agree	Agree	Agree	Others	5	4	Agree	None	Never	0	0	0	4	Together (me and my husband)	Together (me and my husband)	Strongly agree	Neutral	Agree	Yes	Yes	Yes	Strongly agree	Yes	Yes	No	Disagree
2020/05/14 8:59:42 PM GMT+5	Currently married	Your husband	Rural	Chitral	50	55	10	Nuclear family (husband, wife and children)	16	0	0	Unemployed	Full time	Teacher	Not working	40	3	Own a house	5	No	Not applicable	Strongly agree	0	Neutral	Strongly agree	Agree	Husband	4	5	Strongly agree	None	Never	0	0	3	5	Together (me and my husband)	I am mainly responsible	Strongly agree	Neutral	Strongly agree	Yes	Yes	Yes	Strongly agree	No	Yes	No	Strongly disgree
2020/05/14 9:08:43 PM GMT+5	Currently married	Your husband	Urban	sheikhpura	30	35	18	Nuclear family (husband, wife and children)	16	14	16	Not working	Full time	private job holder	House wife	4	1	Rented house	4	No	Not applicable	Neutral	0	Neutral	Agree	Neutral	Husband	2	3	Agree	None	Never	0	0	0	2	Together (me and my husband)	I am mainly responsible	Agree	Strongly disgree	Strongly disgree	Yes	Yes	Yes	Neutral	Yes	Yes	No	Strongly disgree
2020/05/14 9:12:17 PM GMT+5	Currently married	Your husband	Urban	Punjab	30	35	16	Multiple family (Husband, wife, children, grand children, their parents, parents in-law, married sibling and their children, uncle, aunty)	16	8	14	Not working	Full time	Engineer	Nothing	7	2	Rented house	4	No	Not applicable	Neutral	0	Neutral	Neutral	Agree	Father	5	4	Agree	None	Rarely	0	0	0	4	Together (me and my husband)	I am mainly responsible	Neutral	Strongly disgree	Neutral	Yes	Yes	Yes	Neutral	No	Yes	No	Disagree
2020/05/14 9:13:23 PM GMT+5	Currently married	Your husband	Rural	Abbotabad	57	59	10	Extended family (Husband, wife, children, grand children, their parents and any unmarried siblings)	10	1	1	Not working	Full time	Trader	House Wife	27	3	Own a house	2	No	Not applicable	Neutral	0	Disagree	Disagree	Agree	Husband	5	4	Agree	None	Rarely	1	0	0	2	Husband	I am mainly responsible	Agree	Agree	Agree	Yes	No	No	Neutral	No	Yes	Yes	Disagree
2020/05/14 9:15:10 PM GMT+5	Currently married	Your husband	Urban	Rawalpindi	35	37	16	Extended family (Husband, wife, children, grand children, their parents and any unmarried siblings)	14	10	14	Part time	Part time	Bussiness	Teaching	10	2	Own a house	4	No	Not applicable	Disagree	15000	Agree	Agree	Agree	Mother	5	5	Strongly agree	All of the above	Never	0	0	0	1	I am mainly responsible	I am mainly responsible	Strongly disgree	Neutral	Neutral	Yes	Yes	Yes	Disgree	No	Yes	No	Neutral
2020/05/14 9:31:57 PM GMT+5	Currently married	Husband's Father	Urban	Rawalpindi	25	25	16	Extended family (Husband, wife, children, grand children, their parents and any unmarried siblings)	14	8	10	Part time	Part time	Medical field	Lecturer	1	0	Own a house	5	No	Not applicable	Agree	15000	Neutral	Neutral	Neutral	Father	4	4	Neutral	Verbal;Psychological/emotional	Never	0	0	0	2	Others	Together (me and my husband)	Agree	Strongly disgree	Agree	Yes	Yes	Yes	Neutral	No	Yes	No	Strongly disgree
2020/05/14 10:02:47 PM GMT+5	Currently married	You	Urban	North Lanarkshire	33	40	16	Nuclear family (husband, wife and children)	17	12	14	Part time	Full time	Management	Education	13	2	Own a house	4	Yes	Less than 10,000	Neutral	9	Disagree	Disagree	Disagree	Husband	5	3	Neutral	None	Rarely	0	0	1	4	I am mainly responsible	I am mainly responsible	Neutral	Strongly agree	Strongly agree	Yes	Yes	Yes	Strongly agree	Yes	Yes	No	Strongly disgree
2020/05/14 10:36:56 PM GMT+5	Currently married	Husband's Father	Urban	Lahore	25	25	18	Extended family (Husband, wife, children, grand children, their parents and any unmarried siblings)	16	5	12	Not working	Full time	Software engineer	House wife	1	0	Own a house	5	No	Not applicable	Strongly disagree	0	Disagree	Neutral	Neutral	Mother	5	5	Neutral	None	Never	0	0	0	2	Together (me and my husband)	Together (me and my husband)	Neutral	Disagree	Agree	Yes	Yes	Yes	Disgree	No	Yes	No	Strongly disgree
2020/05/14 11:21:32 PM GMT+5	Currently married	Your husband	Urban	Rawalpindi	48	5w	52	Nuclear family (husband, wife and children)	18	16	16	Full time	Not working	retired	assistant professor	20	2	Rented house	4	Yes	More than 40,000	Neutral	100000	Agree	Agree	Agree	Husband	4	3	Strongly agree	None	Rarely	0	2	2	1	Together (me and my husband)	whole family	Agree	Disagree	Agree	Yes	Yes	Yes	Agree	Yes	Yes	No	Disagree
2020/05/15 12:01:23 AM GMT+5	Currently married	Your husband	Urban	Lahore	29	31	18	Nuclear family (husband, wife and children)	18	0	16	Full time	Full time	Enginèr	Teaching	7	3	Own a house	5	No	Not applicable	Neutral	40000	Strongly disagree	Strongly disagree	Strongly agree	Myself	7	5	Strongly agree	None	Never	0	0	0	5	Together (me and my husband)	Together (me and my husband)	Strongly agree	Neutral	Neutral	Yes	Yes	Yes	Neutral	Yes	Yes	No	Strongly disgree
2020/05/15 12:04:16 AM GMT+5	Currently married	Your husband	Urban	Multan	33	39	16	Nuclear family (husband, wife and children)	16	14	14	Full time	Full time	Managar	CHEF	10	2	Own a house	2	Yes	20,001-30,000	Agree	40000	Disagree	Disagree	Strongly disagree	Husband	3	1	Disagree	None	Sometimes	1	3	7	1	I am mainly responsible	I am mainly responsible	Strongly agree	Agree	Strongly agree	Yes	Yes	Yes	Disgree	Yes	No	No	Agree
2020/05/15 12:09:09 AM GMT+5	Currently married	You	Rural	Sargodha	45	48	14	Nuclear family (husband, wife and children)	14	11	13	Not working	Full time	Business	House Wife	14	4	Own a house	1	No	Not applicable	Strongly disagree	0	Agree	Agree	Disagree	Husband	4	1	Neutral	Verbal	Rarely	1	3	7	1	I am mainly responsible	I am mainly responsible	Strongly agree	Strongly agree	Agree	Yes	Yes	No	Strongly disgree	No	No	Yes	Strongly disgree
2020/05/15 12:47:04 AM GMT+5	Widowed	You	Urban	Karachi	59	60	14	Nuclear family (husband, wife and children)	14	5	12	Not working	Not working	Semi govt job	Housewife	30	3	Rented house	5	No	Not applicable	Strongly agree	0	Strongly disagree	Agree	Strongly agree	Myself	7	5	Agree	Verbal	Never	0	0	0	5	I am mainly responsible	I am mainly responsible	Strongly agree	Strongly agree	Strongly agree	Yes	Yes	Yes	Strongly agree	No	I take alone as I am single	No	Strongly disgree
2020/05/15 12:54:30 AM GMT+5	Currently married	You	Urban	Karachi	24	27	15	Nuclear family (husband, wife and children)	14	10	8	Not working	Full time	Business	House Wife	3	1	Rented house	2	No	Not applicable	Strongly disagree	0	Disagree	Disagree	Agree	Husband	6	3	Agree	None	Rarely	1	4	9	3	I am mainly responsible	I am mainly responsible	Agree	Strongly agree	Strongly agree	No	No	No	Disgree	No	No	No	Disagree
2020/05/15 12:59:10 AM GMT+5	Currently married	Your husband	Rural	NAWAB SHAH	40	41	15	Extended family (Husband, wife, children, grand children, their parents and any unmarried siblings)	7	6	4	Part time	Full time	Business	Office Assistant	13	3	Rented house	2	Yes	10,001-20,000	Disagree	25000	Disagree	Disagree	Neutral	Husband	5	2	Neutral	None	Sometimes	1	1	6	3	Husband	I am mainly responsible	Agree	Neutral	Strongly agree	No	No	Yes	Neutral	No	No	No	Agree
2020/05/15 1:10:26 AM GMT+5	Currently married	Your husband	Urban	Sukkar	37	40	7	Nuclear family (husband, wife and children)	1	0	2	Full time	Full time	Tailer	Helper	14	1	Rented house	2	Yes	Less than 10,000	Disagree	15000	Disagree	Disagree	Disagree	Husband	3	2	Disagree	Verbal;Psychological/emotional	Sometimes	2	9	1	1	I am mainly responsible	I am mainly responsible	Agree	Strongly agree	Strongly agree	No	No	No	Neutral	No	No	No	Strongly agree
2020/05/15 1:14:21 AM GMT+5	Currently married	Your husband	Urban	Banu	31	49	1	Nuclear family (husband, wife and children)	4	0	0	Not working	Full time	Labour	House Wife	10	1	Rented house	1	No	Not applicable	Strongly disagree	0	Disagree	Strongly disagree	Neutral	Myself	6	3	Neutral	None	Rarely	1	1	2	1	I am mainly responsible	I am mainly responsible	Agree	Strongly agree	Strongly agree	No	No	No	Agree	No	No	No	Disagree
2020/05/15 1:18:21 AM GMT+5	Currently married	Your husband	Urban	Hunza	29	32	16	Nuclear family (husband, wife and children)	16	14	14	Full time	Full time	Teacher	Teacher	10	2	Own a house	4	Yes	Less than 10,000	Strongly agree	20000	Disagree	Agree	Agree	Myself	7	4	Agree	None	Rarely	1	0	4	1	Husband	I am mainly responsible	Strongly agree	Strongly agree	Agree	Yes	No	Yes	Strongly agree	No	Yes	No	Disagree
2020/05/15 1:22:50 AM GMT+5	Currently married	Your husband	Rural	Umer Kot	21	23	12	Nuclear family (husband, wife and children)	14	7	1	Not working	Full time	Business	House Wife	1	0	Own a house	2	No	Not applicable	Agree	0	Disagree	Agree	Neutral	Husband	5	2	Disagree	None	Sometimes	1	4	10	4	Others	I am mainly responsible	Agree	Strongly agree	Strongly agree	Yes	No	Yes	Disgree	No	No	Yes	Agree
2020/05/15 1:28:53 AM GMT+5	Currently married	Your husband	Urban	Lahore	29	32	10	Multiple family (Husband, wife, children, grand children, their parents, parents in-law, married sibling and their children, uncle, aunty)	10	1	1	Full time	Full time	Technician	Office Assistant	6	1	Rented house	1	Yes	Less than 10,000	Strongly disagree	15000	Strongly disagree	Disagree	Disagree	Husband	3	1	Disagree	None	Often	1	4	6	4	I am mainly responsible	I am mainly responsible	Neutral	Neutral	Strongly agree	Yes	No	No	Neutral	No	No	No	Disagree
2020/05/15 1:32:17 AM GMT+5	Currently married	Your husband	Urban	Gujrat	36	36	1	Multiple family (Husband, wife, children, grand children, their parents, parents in-law, married sibling and their children, uncle, aunty)	3	0	0	Full time	Full time	Business	Business	12	3	Rented house	1	Yes	10,001-20,000	Neutral	30000	Agree	Agree	Strongly disagree	Husband	4	1	Disagree	None	Often	1	5	6	3	I am mainly responsible	I am mainly responsible	Agree	Disagree	Strongly agree	No	No	No	Neutral	No	No	No	Agree
2020/05/15 1:44:47 AM GMT+5	Currently married	You	Urban	karachi	41	42	14	Multiple family (Husband, wife, children, grand children, their parents, parents in-law, married sibling and their children, uncle, aunty)	14	3	7	Full time	Full time	Banker	Admin Manager	18	3	Rented house	3	Yes	Less than 10,000	Strongly agree	30000	Agree	Agree	Neutral	Husband	5	1	Disagree	None	Rarely	1	3	9	2	I am mainly responsible	I am mainly responsible	Strongly agree	Agree	Agree	Yes	No	Yes	Agree	Yes	Yes	Yes	Strongly agree
2020/05/15 1:49:21 AM GMT+5	Currently married	You	Urban	Badeen	51	54	6	Nuclear family (husband, wife and children)	3	0	2	Full time	Full time	Business	Business	25	2	Own a house	2	Yes	10,001-20,000	Agree	30000	Agree	Agree	Strongly disagree	Husband	3	1	Strongly disagree	None	Often	3	3	6	4	I am mainly responsible	I am mainly responsible	Strongly disgree	Agree	Strongly agree	No	Yes	No	Strongly disgree	No	No	No	Strongly agree
2020/05/15 1:52:25 AM GMT+5	Currently married	You	Urban	Lahore	26	27	16	Multiple family (Husband, wife, children, grand children, their parents, parents in-law, married sibling and their children, uncle, aunty)	16	9	12	Full time	Full time	Public Servant	Public Servant	3	0	Own a house	1	Yes	Less than 10,000	Strongly disagree	40000	Disagree	Agree	Disagree	Husband	2	1	Disagree	None	Often	1	3	6	3	I am mainly responsible	I am mainly responsible	Agree	Strongly agree	Strongly agree	Yes	No	No	Agree	No	No	No	Agree
2020/05/15 1:55:28 AM GMT+5	Currently married	Your husband	Urban	Karachi	39	40	3	Nuclear family (husband, wife and children)	10	3	5	Full time	Full time	Business	Helper	16	2	Own a house	1	Yes	Less than 10,000	Strongly disagree	15000	Disagree	Disagree	Strongly disagree	Husband	3	1	Disagree	Verbal	Often	3	6	9	4	I am mainly responsible	I am mainly responsible	Agree	Agree	Agree	Yes	No	No	Strongly disgree	No	No	No	Agree
2020/05/15 2:52:36 AM GMT+5	Currently married	You	Rural	Toba Tek Singh	27	30	4	Nuclear family (husband, wife and children)	10	5	8	Not working	Full time	Business	House Wife	5	2	Own a house	1	No	Not applicable	Strongly disagree	0	Disagree	Disagree	Disagree	Husband	3	1	Disagree	None	Often	3	2	4	3	I am mainly responsible	I am mainly responsible	Agree	Strongly agree	Strongly agree	Yes	No	Yes	Disgree	No	No	No	Neutral
2020/05/15 2:58:40 AM GMT+5	Currently married	You	Rural	Toba Tek Singh	27	30	4	Nuclear family (husband, wife and children)	10	5	8	Not working	Full time	Business	House Wife	5	2	Own a house	1	No	Not applicable	Strongly disagree	0	Disagree	Disagree	Disagree	Husband	3	1	Disagree	None	Often	3	2	4	3	I am mainly responsible	I am mainly responsible	Agree	Strongly agree	Strongly agree	Yes	No	Yes	Disgree	No	No	No	Neutral
2020/05/15 3:04:56 AM GMT+5	Currently married	Your husband	Urban	Faisalabae	32	33	8	Multiple family (Husband, wife, children, grand children, their parents, parents in-law, married sibling and their children, uncle, aunty)	12	3	7	Not working	Full time	Trader	House Wife	5	1	Own a house	1	No	Not applicable	Agree	0	Disagree	Disagree	Neutral	Husband	5	2	Neutral	None	Often	2	3	6	3	I am mainly responsible	I am mainly responsible	Agree	Agree	Strongly agree	No	Yes	No	Neutral	No	No	No	Agree
2020/05/15 3:08:43 AM GMT+5	Currently married	Your husband	Rural	Hafizabad	47	53	4	Nuclear family (husband, wife and children)	10	5	9	Not working	Full time	Business	House Wife	23	3	Own a house	3	No	Not applicable	Agree	0	Disagree	Disagree	Neutral	Husband	5	2	Disagree	None	Sometimes	2	3	5	3	Together (me and my husband)	I am mainly responsible	Strongly agree	Strongly agree	Strongly agree	Yes	Yes	No	Disgree	No	No	No	Strongly disgree
2020/05/15 3:16:26 AM GMT+5	Currently married	You	Rural	Hyderabad	30	31	10	Nuclear family (husband, wife and children)	10	5	10	Not working	Full time	Business	Hous Wife	4	0	Own a house	1	No	Not applicable	Disagree	0	Disagree	Strongly disagree	Neutral	Husband	5	3	Disagree	None	Sometimes	2	3	6	3	Others	I am mainly responsible	Agree	Agree	Agree	Yes	Yes	Yes	Disgree	No	No	No	Agree
2020/05/15 3:21:25 AM GMT+5	Currently married	Your husband	Urban	Lahore	24	26	14	Multiple family (Husband, wife, children, grand children, their parents, parents in-law, married sibling and their children, uncle, aunty)	12	5	7	Not working	Full time	Banke4	House Wife	3	1	Own a house	4	No	Not applicable	Agree	0	Agree	Agree	Agree	Myself	5	3	Neutral	None	Rarely	3	1	1	3	I am mainly responsible	I am mainly responsible	Agree	Neutral	Strongly agree	Yes	No	No	Neutral	Yes	No	No	Disagree
2020/05/15 3:40:08 AM GMT+5	Currently married	Your husband	Urban	Peshawar	23	27	0	Multiple family (Husband, wife, children, grand children, their parents, parents in-law, married sibling and their children, uncle, aunty)	0	0	0	Not working	Full time	business	house wife	2	1	Own a house	1	No	Not applicable	Strongly disagree	0	Strongly Agree	Strongly agree	Disagree	Husband	4	3	Neutral	None	Rarely	2	0	2	3	I am mainly responsible	I am mainly responsible	Agree	Agree	Strongly agree	Yes	No	No	Disgree	No	No	No	Disagree
2020/05/15 3:43:50 AM GMT+5	Currently married	Your husband	Rural	Jacob Abad	28	33	5	Multiple family (Husband, wife, children, grand children, their parents, parents in-law, married sibling and their children, uncle, aunty)	0	5	10	Not working	Full time	Business	House Wife	4	0	Own a house	1	No	Not applicable	Agree	0	Disagree	Disagree	Disagree	Husband	4	2	Disagree	Verbal	Sometimes	3	4	5	2	Others	I am mainly responsible	Agree	Strongly agree	Strongly agree	Yes	Yes	No	Disgree	No	No	No	Agree
2020/05/15 3:49:13 AM GMT+5	Currently married	Your husband	Urban	Lahore	27	30	2007	Multiple family (Husband, wife, children, grand children, their parents, parents in-law, married sibling and their children, uncle, aunty)	2007	1978	1976	Full time	Full time	Construction Business	Accountant	1	0	Own a house	4	Yes	10,001-20,000	Neutral	35000	Agree	Agree	Agree	Husband	4	5	Agree	None	Never	0	0	0	1	Together (me and my husband)	Husband	Agree	Neutral	Disagree	Yes	Yes	Yes	Neutral	No	Yes	No	Neutral
2020/05/15 4:57:09 AM GMT+5	Currently married	Husband's Father	Urban	Islamabad	28	33	18	Extended family (Husband, wife, children, grand children, their parents and any unmarried siblings)	18	12	16	Unemployed	Full time	Private firm	Student	1.3	0	Rented house	2	No	Not applicable	Disagree	0	Neutral	Neutral	Disagree	Mother	4	4	Neutral	None	Never	0	0	3	4	Others	I am mainly responsible	Agree	Disagree	Disagree	Yes	Yes	Yes	Disgree	No	No	No	Disagree
2020/05/15 11:17:54 AM GMT+5	Currently married	Others	Urban	Lahore	60	66	2	Nuclear family (husband, wife and children)	10	5	10	Not working	Unemployed	Teacher	Housewife	44	7	Rented house	3	Yes	10,001-20,000	Disagree	15000	Disagree	Agree	Strongly agree	Myself	3	5	Agree	None	Never	0	2	0	3	I am mainly responsible	I am mainly responsible	Neutral	Agree	Agree	Yes	Yes	Yes	Disgree	No	Yes	No	Disagree
2020/05/15 11:39:17 AM GMT+5	Currently married	You	Urban	North Lanarkshire	33	40	16	Nuclear family (husband, wife and children)	17	12	14	Part time	Full time	Management	Education	13	2	Own a house	4	Yes	Less than 10,000	Neutral	9	Disagree	Disagree	Disagree	Husband	5	3	Neutral	None	Rarely	0	0	1	4	I am mainly responsible	I am mainly responsible	Neutral	Strongly agree	Strongly agree	Yes	Yes	Yes	Strongly agree	Yes	Yes	No	Strongly disgree
2020/05/15 11:50:33 AM GMT+5	Currently married	Your husband	Rural	Gujranwala	41	47	21	Multiple family (Husband, wife, children, grand children, their parents, parents in-law, married sibling and their children, uncle, aunty)	18	5	10	Full time	Full time	Educationist	Assistant professor	18	3	Own a house	5	Yes	More than 40,000	Agree	110000	Strongly Agree	Strongly agree	Strongly agree	Husband	6	4	Agree	None	Never	0	0	0	4	I am mainly responsible	I am mainly responsible	Agree	Disagree	Agree	Yes	Yes	Yes	Agree	No	Yes	No	Neutral
2020/05/15 11:51:20 AM GMT+5	Currently married	Your husband	Urban	Sukkur	27	38	14	Nuclear family (husband, wife and children)	22	10	10	Part time	Full time	academician	housewife and home baker	6	1	Rented house	5	No	Not applicable	Neutral	20000	Agree	Agree	Agree	Husband	4	3	Agree	None	Never	0	0	0	2	Together (me and my husband)	Together (me and my husband)	Strongly agree	Disagree	Neutral	Yes	Yes	Yes	Agree	Yes	Yes	No	Disagree
2020/05/15 12:33:24 PM GMT+5	Currently married	Your husband	Urban	Rawalpindi	35	35	4	Nuclear family (husband, wife and children)	4	0	0	Full time	Part time	Laborer	Helper	17	2	Others	3	Yes	10,001-20,000	Disagree	20000	Disagree	Agree	Agree	Husband	5	3	Agree	None	Rarely	0	2	4	3	I am mainly responsible	I am mainly responsible	Agree	Neutral	Disagree	No	No	No	Agree	No	Yes	No	Agree
2020/05/15 1:09:02 PM GMT+5	Currently married	Your husband	Urban	Rawalpindi	59	55	16	Nuclear family (husband, wife and children)	16	5	5	Full time	Full time	Electrical Engineer	Principal in govt school	29	5	Own a house	5	Yes	More than 40,000	Strongly agree	200000	Strongly Agree	Strongly agree	Strongly agree	Myself	6	5	Strongly agree	All of the above	Never	0	0	0	3	Together (me and my husband)	I am mainly responsible	Strongly agree	Disagree	Disagree	Yes	Yes	Yes	Strongly agree	No	Yes	No	Strongly disgree
2020/05/15 1:15:19 PM GMT+5	Currently married	Your husband	Urban	Lahore	27	30	2007	Multiple family (Husband, wife, children, grand children, their parents, parents in-law, married sibling and their children, uncle, aunty)	2007	1978	1976	Full time	Full time	Construction Business	Accountant	1	0	Own a house	4	Yes	10,001-20,000	Neutral	35000	Agree	Agree	Agree	Husband	4	5	Agree	None	Never	0	0	0	1	Together (me and my husband)	Husband	Agree	Neutral	Disagree	Yes	Yes	Yes	Neutral	No	Yes	No	Neutral
2020/05/15 2:22:09 PM GMT+5	Widowed	You	Urban	Rawalpindi	74	64	14	Extended family (Husband, wife, children, grand children, their parents and any unmarried siblings)	16	10	10	Not working	Not working	Deceased	Retired	40	5	Rented house	3	Yes	10,001-20,000	Agree	80000	Agree	Agree	Agree	Myself	5	4	Agree	None	Rarely	0	0	0	4	I am mainly responsible	I am mainly responsible	Agree	Disagree	Disagree	Yes	Yes	Yes	Agree	No	Others	No	Agree
2020/05/15 4:15:14 PM GMT+5	Currently married	Your husband	Urban	Quetta	42	43	20	Nuclear family (husband, wife and children)	20	10	16	Full time	Full time	Education	Education	15	3	Rented house	4	Yes	Not applicable	Strongly agree	100000	Strongly Agree	Strongly agree	Strongly agree	Others	6	4	Agree	None	Never	0	0	0	1	Together (me and my husband)	Together (me and my husband)	Strongly agree	Neutral	Agree	Yes	Yes	Yes	Neutral	No	Yes	No	Disagree
2020/05/15 4:35:03 PM GMT+5	Currently married	Your husband	Rural	Muzaffargarh	47	47	16	Nuclear family (husband, wife and children)	18	10	12	Not working	Full time	Horticulturist	Housewife	17	2	Others	5	No	10,001-20,000	Neutral	0	Strongly Agree	Strongly agree	Agree	Husband	7	3	Strongly agree	None	Never	0	0	0	3	Together (me and my husband)	I am mainly responsible	Agree	Disagree	Strongly disgree	Yes	No	Yes	Strongly agree	Yes	Yes	No	Strongly disgree
2020/05/15 4:40:49 PM GMT+5	Currently married	Your husband	Urban	Rawalpindi	35	35	2007	Nuclear family (husband, wife and children)	2007	1970	1960	Not working	Full time	Financial analyst	House wife	7	3	Own a house	5	No	Not applicable	Agree	0	Neutral	Agree	Agree	Husband	1	5	Agree	None	Never	0	0	0	1	Together (me and my husband)	Together (me and my husband)	Strongly agree	Neutral	Neutral	Yes	Yes	Yes	Disgree	Yes	Yes	No	Strongly disgree
2020/05/15 5:03:14 PM GMT+5	Currently married	Husband's Father	Urban	Peshawar	3	29	14	Extended family (Husband, wife, children, grand children, their parents and any unmarried siblings)	21	10	16	Not working	Full time	MBBS doctor	Housewife	8	2	Own a house	5	No	Not applicable	Agree	0	Agree	Agree	Agree	Father	5	3	Agree	None	Never	0	0	0	5	Together (me and my husband)	I am mainly responsible	Agree	Neutral	Disagree	Yes	Yes	Yes	Strongly agree	Maybe	Yes	No	Strongly disgree
2020/05/15 5:10:48 PM GMT+5	Currently married	Your husband	Urban	Peshawar	45	60	5	Nuclear family (husband, wife and children)	18	0	10	Not working	Part time	Medical practitioner	Housewife	30	4	Own a house	5	No	Not applicable	Neutral	0	Agree	Agree	Agree	Husband	4	4	Agree	None	Never	0	0	0	4	Together (me and my husband)	Together (me and my husband)	Strongly agree	Disagree	Neutral	Yes	Yes	Yes	Agree	Yes	Yes	Yes	Strongly disgree
2020/05/15 5:13:13 PM GMT+5	Currently married	Your husband	Urban	Punjab	52	58	10	Extended family (Husband, wife, children, grand children, their parents and any unmarried siblings)	18	5	12	Not working	Unemployed	News cameraman	housewife	25	3	Others	4	No	Not applicable	Strongly agree	0	Disagree	Neutral	Disagree	Husband	3	3	Neutral	None	Never	0	2	3	1	I am mainly responsible	I am mainly responsible	Agree	Strongly agree	Agree	Yes	No	Yes	Agree	Yes	Yes	No	Strongly disgree
2020/05/15 5:13:48 PM GMT+5	Widowed	You	Urban	Pubjab	79	Not alive	10	Extended family (Husband, wife, children, grand children, their parents and any unmarried siblings)	16	0	10	Not working	Not working	Accountant	Housewife	37	5	Own a house	5	No	Not applicable	Agree	0	Agree	Neutral	Strongly agree	Others	7	2	Strongly agree	None	Never	0	0	0	3	Others	My son	Strongly agree	Strongly agree	Strongly agree	Yes	No	No	Strongly agree	Yes	I take alone as I am single	No	Neutral
2020/05/15 5:18:48 PM GMT+5	Currently married	Your husband	Urban	Peshawar	35	40	10	Multiple family (Husband, wife, children, grand children, their parents, parents in-law, married sibling and their children, uncle, aunty)	10	0	12	Not working	Full time	Assosiate in private sector	Housewife	8	3	Own a house	4	No	Not applicable	Agree	0	Agree	Agree	Neutral	Myself	5	4	Agree	None	Never	0	0	0	4	I am mainly responsible	I am mainly responsible	Agree	Disagree	Agree	No	No	Yes	Agree	No	Yes	No	Disagree
2020/05/15 5:40:03 PM GMT+5	Currently married	You	Urban	Rawalpindi	32	35	18	Nuclear family (husband, wife and children)	18	16	16	Full time	Full time	officer	officer	8	2	Own a house	4	Yes	20,001-30,000	Agree	80000	Agree	Agree	Agree	Myself	6	5	Strongly agree	None	Sometimes	0	4	6	4	Together (me and my husband)	Together (me and my husband)	Strongly agree	Disagree	Disagree	Yes	Yes	Yes	Strongly agree	No	Yes	Yes	Disagree
2020/05/15 7:42:27 PM GMT+5	Currently married	Your husband	Urban	Islamabad	59	67	9	Nuclear family (husband, wife and children)	14	0	0	Not working	Full time	Manager	House wife	39	3	Own a house	5	No	Not applicable	Agree	0	Strongly Agree	Agree	Agree	Myself	4	5	Agree	None	Never	0	0	0	2	I am mainly responsible	I am mainly responsible	Agree	Neutral	Disagree	Yes	Yes	Yes	Neutral	No	Yes	No	Strongly disgree
2020/05/15 7:47:09 PM GMT+5	Currently married	Your husband	Urban	Peshawar	30	40	12	Nuclear family (husband, wife and children)	12	0	0	Not working	Full time	Bussinesman	Housewife	10	3	Own a house	4	No	Not applicable	Agree	0	Agree	Agree	Neutral	Husband	5	4	Agree	None	Never	0	1	1	4	I am mainly responsible	I am mainly responsible	Agree	Neutral	Agree	No	No	Yes	Agree	No	Yes	No	Disagree
2020/05/15 7:56:43 PM GMT+5	Currently married	Husband's Father	Urban	Rawalpindi	54	54	14	Extended family (Husband, wife, children, grand children, their parents and any unmarried siblings)	16	12	12	Full time	Full time	Manager	Teacher	22	2	Others	5	No	Not applicable	Neutral	40000	Strongly Agree	Strongly agree	Strongly agree	Husband	6	4	Strongly agree	None	Rarely	0	0	0	4	I am mainly responsible	I am mainly responsible	Agree	Disagree	Disagree	Yes	Yes	Yes	Strongly agree	No	Yes	No	Neutral
2020/05/15 8:04:53 PM GMT+5	Currently married	Your husband	Rural	Islamabad	48	54	17	Nuclear family (husband, wife and children)	18	10	16	Not working	Not working	Retired army officer	Ex doctor	26	3	Own a house	5	No	Not applicable	Neutral	0	Strongly Agree	Strongly agree	Strongly agree	Myself	6	4	Agree	None	Never	0	0	0	2	Together (me and my husband)	Together (me and my husband)	Strongly agree	Disagree	Agree	Yes	Yes	Yes	Disgree	No	Yes	Yes	Strongly disgree
2020/05/15 8:05:39 PM GMT+5	Currently married	Your husband	Rural	Thatta	37	38	7	Multiple family (Husband, wife, children, grand children, their parents, parents in-law, married sibling and their children, uncle, aunty)	5	2	5	Not working	Full time	Plumber	House wife	4	1	Rented house	1	No	Not applicable	Disagree	0	Disagree	Disagree	Neutral	Husband	3	1	Strongly disagree	Verbal	Often	5	7	10	2	I am mainly responsible	I am mainly responsible	Agree	Agree	Agree	Yes	Yes	No	Strongly disgree	No	No	No	Agree
2020/05/15 8:07:51 PM GMT+5	Currently married	Your husband	Rural	khushab	40	42	14	Extended family (Husband, wife, children, grand children, their parents and any unmarried siblings)	12	12	12	Not working	Full time	Plumber	Housewife	12	4	Others	3	No	Not applicable	Disagree	0	Agree	Neutral	Agree	Husband	5	3	Neutral	None	Sometimes	0	1	3	4	I am mainly responsible	I am mainly responsible	Agree	Agree	Agree	No	No	No	Agree	No	No	No	Agree
2020/05/15 8:15:54 PM GMT+5	Currently married	Your husband	Urban	DHA Lahore	52	50	17	Nuclear family (husband, wife and children)	16	10	10	Unemployed	Full time	Businessman	Housewife (part time tutor)	21	2	Rented house	2	Yes	More than 40,000	Agree	50000	Strongly disagree	Disagree	Strongly disagree	Husband	2	4	Disagree	None	Often	0	0	0	1	I am mainly responsible	I am mainly responsible	Agree	Strongly agree	Agree	Yes	Yes	Yes	Disgree	No	No	No	Disagree
2020/05/15 8:16:29 PM GMT+5	Currently married	Husband's Father	Urban	Rawalpindi	51	49	18	Extended family (Husband, wife, children, grand children, their parents and any unmarried siblings)	18	16	16	Full time	Full time	Civil engineer	English teacher	25	2	Own a house	5	Yes	30,001-40,000	Agree	70000	Agree	Agree	Agree	Others	5	5	Agree	None	Never	0	0	0	2	Together (me and my husband)	Together (me and my husband)	Agree	Disagree	Agree	Yes	Yes	Yes	Agree	Yes	Yes	No	Disagree
2020/05/15 8:19:42 PM GMT+5	Currently married	Your husband	Urban	islamabad	43	47	18	Nuclear family (husband, wife and children)	16	18	16	Not working	Full time	army officer	educationist	22	3	Own a house	4	No	Not applicable	Strongly agree	0	Neutral	Strongly agree	Neutral	Myself	4	4	Agree	None	Never	0	0	0	1	I am mainly responsible	my housekeeper and kids help	Strongly agree	Neutral	Neutral	Yes	Yes	Yes	Agree	Yes	Yes	No	Disagree
2020/05/15 8:19:44 PM GMT+5	Currently married	Your husband	Urban	Saddar	45	52	10	Nuclear family (husband, wife and children)	10	7	7	Full time	Full time	Businessman	Designer	25	2	Own a house	3	Yes	More than 40,000	Neutral	100000	Neutral	Neutral	Neutral	Myself	6	3	Agree	None	Sometimes	0	1	2	3	I am mainly responsible	I am mainly responsible	Neutral	Neutral	Agree	Yes	Yes	Yes	Agree	Maybe	Yes	No	Disagree
2020/05/15 8:21:29 PM GMT+5	Currently married	Your husband	Urban	Rawalpindi	34	40	14	Extended family (Husband, wife, children, grand children, their parents and any unmarried siblings)	16	14	16	Full time	Full time	Job government	Government job	20	5	Rented house	4	No	30,001-40,000	Disagree	70000	Disagree	Agree	Agree	Husband	5	4	Agree	None	Sometimes	0	2	5	5	I am mainly responsible	I am mainly responsible	Agree	Disagree	Agree	Yes	Yes	Yes	Disgree	No	Others	No	Disagree
2020/05/15 8:23:16 PM GMT+5	Currently married	Husband's Father	Rural	Khushab	42	42	16	Extended family (Husband, wife, children, grand children, their parents and any unmarried siblings)	16	12	12	Full time	Full time	manager	Teacher	8	2	Others	4	Yes	20,001-30,000	Agree	60000	Agree	Agree	Agree	Father	5	4	Agree	None	Rarely	0	0	0	4	I am mainly responsible	I am mainly responsible	Agree	Disagree	Disagree	Yes	Yes	Yes	Agree	Yes	Yes	No	Agree
2020/05/15 8:26:30 PM GMT+5	Currently married	Husband's Father	Urban	Islamabad	30	30	18	Extended family (Husband, wife, children, grand children, their parents and any unmarried siblings)	18	15	18	Full time	Full time	Engineer	Doctor	5	2	Own a house	5	No	Not applicable	Agree	100000	Agree	Agree	Agree	Father	6	5	Agree	None	Never	0	0	0	5	I am mainly responsible	I am mainly responsible	Strongly disgree	Agree	Agree	Yes	Yes	Yes	Strongly agree	No	Yes	No	Neutral
2020/05/15 8:27:01 PM GMT+5	Currently married	Your husband	Urban	Dubai	23	29	18	Nuclear family (husband, wife and children)	16	14	16	Not working	Full time	Software Engineer	Software Engineer	0.4	0	Own a house	5	No	Not applicable	Strongly agree	0	Strongly Agree	Strongly agree	Strongly agree	Myself	7	4	Strongly agree	None	Never	0	0	0	5	Husband	Together (me and my husband)	Strongly agree	Neutral	Neutral	Yes	Yes	Yes	Neutral	Maybe	Yes	No	Strongly disgree
2020/05/15 8:27:02 PM GMT+5	Currently married	Your husband	Urban	Islamabad	42	55	14	Nuclear family (husband, wife and children)	18	8	10	Not working	Full time	Civil Services Officer	Housewife	30	5	Others	5	No	Not applicable	Strongly agree	0	Strongly disagree	Strongly agree	Strongly agree	Myself	6	5	Strongly agree	None	Never	0	0	0	5	Others	I am mainly responsible	Strongly agree	Disagree	Agree	Yes	Yes	Yes	Strongly disgree	No	Yes	No	Strongly disgree
2020/05/15 8:27:41 PM GMT+5	Currently married	Husband's Father	Urban	Nowshera	21	26	3	Extended family (Husband, wife, children, grand children, their parents and any unmarried siblings)	3	4	3	Unemployed	Not working	Engineering	Dpt	0	0	Own a house	5	No	Not applicable	Strongly agree	0	Neutral	Strongly disagree	Neutral	Husband	4	5	Strongly agree	Psychological/emotional	Sometimes	0	3	10000009	5	Others	Husband	Agree	Disagree	Agree	Yes	Yes	Yes	Agree	Yes	Yes	No	Strongly disgree
2020/05/15 8:30:23 PM GMT+5	Currently married	Your husband	Rural	Mardan	38	36	8	Multiple family (Husband, wife, children, grand children, their parents, parents in-law, married sibling and their children, uncle, aunty)	12	4	1	Not working	Full time	Business	House Wife	12	4	Own a house	2	No	Not applicable	Agree	0	Disagree	Agree	Neutral	Husband	4	1	Disagree	None	Rarely	3	7	2	3	I am mainly responsible	I am mainly responsible	Agree	Disagree	Strongly agree	Yes	No	No	Disgree	No	No	Yes	Strongly agree
2020/05/15 8:33:49 PM GMT+5	Currently married	Your husband	Urban	Karachi	26	30	12	Multiple family (Husband, wife, children, grand children, their parents, parents in-law, married sibling and their children, uncle, aunty)	10	5	8	Not working	Full time	Office Assistant	House Wife	4	0	Rented house	1	No	Not applicable	Disagree	0	Disagree	Disagree	Disagree	Husband	2	1	Disagree	Verbal	Rarely	2	6	1	4	Others	I am mainly responsible	Disagree	Strongly disgree	Strongly agree	No	No	No	Disgree	Yes	No	No	Agree
2020/05/15 8:35:45 PM GMT+5	Currently married	Your husband	Rural	Khushab	67	68	12	Extended family (Husband, wife, children, grand children, their parents and any unmarried siblings)	12	8	8	Not working	Not working	Retired	Retired	40	6	Own a house	4	Yes	Less than 10,000	Agree	35000	Disagree	Disagree	Agree	Husband	5	4	Agree	None	Rarely	0	0	0	4	I am mainly responsible	I am mainly responsible	Agree	Disagree	Disagree	No	No	No	Agree	Yes	Yes	No	Disagree
2020/05/15 8:38:14 PM GMT+5	Currently married	Your husband	Rural	Chiniot	32	36	8	Multiple family (Husband, wife, children, grand children, their parents, parents in-law, married sibling and their children, uncle, aunty)	5	2	5	Not working	Full time	Shop	House Wife	9	2	Rented house	1	No	Not applicable	Strongly disagree	0	Strongly disagree	Strongly disagree	Disagree	Husband	3	1	Disagree	None	Often	8	5	7	2	I am mainly responsible	I am mainly responsible	Strongly disgree	Strongly agree	Strongly agree	No	No	No	Disgree	No	No	No	Agree
2020/05/15 8:41:20 PM GMT+5	Currently married	Husband's Father	Urban	Lahore	24	25	9	Multiple family (Husband, wife, children, grand children, their parents, parents in-law, married sibling and their children, uncle, aunty)	12	5	5	Full time	Full time	Business	Helper	2	0	Own a house	1	Yes	Less than 10,000	Strongly disagree	10000	Disagree	Disagree	Disagree	Husband	3	1	Disagree	Verbal	Often	5	7	8	3	Others	I am mainly responsible	Disagree	Agree	Agree	Yes	No	No	Disgree	No	No	No	Agree
2020/05/15 8:43:32 PM GMT+5	Currently married	Your husband	Urban	Jhang	48	49	1984	Extended family (Husband, wife, children, grand children, their parents and any unmarried siblings)	1986	1965	1966	Unemployed	Full time	Govt service	Housewife	23	2	Own a house	4	No	Not applicable	Strongly agree	0	Agree	Agree	Neutral	Husband	2	4	Agree	Psychological/emotional	Never	0	0	0	4	Together (me and my husband)	Together (me and my husband)	Agree	Disagree	Disagree	Yes	Yes	Yes	Agree	No	Yes	No	Disagree
2020/05/15 8:43:56 PM GMT+5	Currently married	Your husband	Urban	Khushab	30	34	12	Nuclear family (husband, wife and children)	18	12	12	Not working	Full time	Veterinary doctor	House wife	10	3	Own a house	3	No	Not applicable	Agree	0	Agree	Agree	Agree	Husband	4	4	Agree	None	Rarely	0	2	2	4	I am mainly responsible	I am mainly responsible	Agree	Agree	Agree	No	No	Yes	Neutral	Yes	Yes	No	Strongly agree
2020/05/15 8:52:04 PM GMT+5	Widowed	You	Urban	Karachi	50	60	14	Nuclear family (husband, wife and children)	14	12	12	Not working	Not working	officer	Housewife	30	3	Rented house	5	No	Not applicable	Agree	0	Agree	Agree	Agree	Myself	5	4	Agree	None	Never	0	0	0	4	I am mainly responsible	I am mainly responsible	Agree	Agree	Agree	Yes	Yes	Yes	Agree	No	Others	Yes	Agree
2020/05/15 8:52:42 PM GMT+5	Currently married	Husband's Father	Rural	Attock	32	37	18	Extended family (Husband, wife, children, grand children, their parents and any unmarried siblings)	22	10	14	Not working	Full time	Teacher	House wife	9	2	Own a house	5	No	Not applicable	Neutral	0	Strongly Agree	Agree	Neutral	Husband	3	4	Agree	None	Never	0	0	2	4	I am mainly responsible	I am mainly responsible	Agree	Neutral	Neutral	Yes	Yes	Yes	Disgree	Yes	Yes	No	Disagree
2020/05/15 8:54:43 PM GMT+5	Currently married	Your husband	Rural	Chiniot	32	35	16	Nuclear family (husband, wife and children)	14	8	12	Not working	Full time	agriculture	house wife	5	2	Own a house	5	No	Not applicable	Neutral	0	Strongly Agree	Strongly agree	Neutral	Husband	7	3	Strongly agree	Psychological/emotional	Never	0	0	0	1	Together (me and my husband)	I am mainly responsible	Strongly disgree	Strongly disgree	Strongly disgree	Yes	Yes	Yes	Agree	Maybe	Yes	No	Strongly disgree
2020/05/15 8:58:58 PM GMT+5	Currently married	Your husband	Urban	Rawalpindi	47	51	19	Nuclear family (husband, wife and children)	16	14	20	Full time	Full time	Business	Healthcare Professional-Doctor	24.5	3	Own a house	5	Yes	More than 40,000	Strongly agree	300000	Strongly disagree	Strongly agree	Strongly agree	Husband	7	5	Strongly agree	None	Never	0	0	0	5	Together (me and my husband)	Together (me and my husband)	Strongly agree	Agree	Neutral	Yes	Yes	Yes	Neutral	Yes	Yes	No	Strongly disgree
2020/05/15 9:08:34 PM GMT+5	Widowed	You	Urban	Rawalpindi	57	57	16	Extended family (Husband, wife, children, grand children, their parents and any unmarried siblings)	10	10	10	Full time	Full time	deceased	Nurse	24	3	Rented house	3	Yes	More than 40,000	Disagree	50000	Agree	Agree	Agree	Myself	6	4	Agree	None	Never	0	0	0	4	I am mainly responsible	I am mainly responsible	Agree	Agree	Agree	Yes	Yes	Yes	Disgree	Yes	Yes	No	Agree
2020/05/15 9:10:44 PM GMT+5	Currently married	Your husband	Rural	Rawalpindi	42	47	14	Extended family (Husband, wife, children, grand children, their parents and any unmarried siblings)	14	12	12	Full time	Full time	Clerk	Clerk	25	3	Own a house	4	Yes	30,001-40,000	Agree	70000	Agree	Agree	Agree	Husband	5	3	Agree	None	Rarely	0	4	4	4	I am mainly responsible	I am mainly responsible	Agree	Agree	Agree	Yes	Yes	Yes	Agree	No	Yes	Yes	Agree
2020/05/15 9:19:11 PM GMT+5	Currently married	Your husband	Rural	Rawalpindi	25	29	17	Nuclear family (husband, wife and children)	20	15	24	Not working	Full time	Doctor	Doctor	1	0	Own a house	5	No	Not applicable	Neutral	0	Agree	Agree	Agree	Husband	2	1	Agree	All of the above	Never	0	0	0	1	Others	Husband	Agree	Disagree	Disagree	Yes	Yes	Yes	Neutral	Yes	Yes	No	Strongly disgree
2020/05/15 9:21:19 PM GMT+5	Currently married	Your husband	Urban	Islamabad	26	23	17	Nuclear family (husband, wife and children)	14	23	19	Full time	Full time	Accountant	Lawyer	1	0	Own a house	5	No	Less than 10,000	Strongly disagree	25000	Strongly disagree	Disagree	Strongly agree	Myself	4	5	Strongly agree	None	Rarely	0	0	0	3	Together (me and my husband)	Together (me and my husband)	Strongly agree	Strongly agree	Strongly agree	Yes	Yes	Yes	Agree	No	Yes	No	Strongly disgree
2020/05/15 9:41:26 PM GMT+5	Currently married	You	Urban	Quetta	34	36	12	Nuclear family (husband, wife and children)	14	5	8	Full time	Full time	Public Servant	Chef	10	2	Rented house	1	Yes	Less than 10,000	Disagree	20000	Disagree	Agree	Strongly agree	Husband	5	3	Agree	None	Sometimes	2	2	1	3	I am mainly responsible	I am mainly responsible	Agree	Strongly disgree	Strongly agree	Yes	Yes	No	Neutral	Yes	No	No	Disagree
2020/05/15 9:43:31 PM GMT+5	Currently married	Your husband	Urban	Ict	39	44	16	Nuclear family (husband, wife and children)	16	16	14	Full time	Full time	Businessman	Journalist	13	0	Rented house	5	Yes	More than 40,000	Neutral	200000	Strongly Agree	Agree	Strongly agree	Myself	1	3	Agree	None	Rarely	0	0	0	5	Others	I am mainly responsible	Strongly agree	Agree	Agree	Yes	Yes	Yes	Strongly agree	No	Yes	Yes	Strongly disgree
2020/05/15 9:43:48 PM GMT+5	Currently married	Your husband	Urban	USA	33	35	15	Nuclear family (husband, wife and children)	18	12	14	Part time	Full time	Banker	Self employed	10	2	Own a house	5	No	30,001-40,000	Neutral	0	Agree	Agree	Agree	Husband	6	4	Agree	None	Never	0	0	0	4	Together (me and my husband)	Together (me and my husband)	Agree	Disagree	Disagree	Yes	Yes	Yes	Agree	Yes	Yes	No	Strongly disgree
2020/05/15 9:45:11 PM GMT+5	Currently married	Your husband	Urban	Lahore	42	44	10	Extended family (Husband, wife, children, grand children, their parents and any unmarried siblings)	14	5	10	Not working	Full time	Government Job	House Wife	12	3	Rented house	5	No	Not applicable	Strongly agree	0	Neutral	Agree	Agree	Myself	5	3	Disagree	None	Rarely	0	3	2	3	Together (me and my husband)	Together (me and my husband)	Strongly agree	Agree	Strongly agree	Yes	Yes	Yes	Agree	Yes	Yes	No	Strongly disgree
2020/05/15 9:48:43 PM GMT+5	Currently married	Your husband	Rural	Sheikhupura	28	31	8	Nuclear family (husband, wife and children)	10	5	3	Not working	Full time	Farmer	House Wife	6	1	Rented house	2	No	Not applicable	Agree	0	Neutral	Strongly disagree	Strongly disagree	Husband	4	1	Strongly disagree	Verbal;Psychological/emotional	Often	11	8	11	5	I am mainly responsible	I am mainly responsible	Agree	Strongly agree	Strongly agree	No	No	No	Disgree	No	No	No	Strongly agree
2020/05/15 9:59:45 PM GMT+5	Currently married	Your husband	Urban	Islamabad	49	55	16	Nuclear family (husband, wife and children)	16	10	10	Unemployed	Full time	Government Servant	Housewife	25	3	Rented house	5	Yes	10,001-20,000	Strongly agree	12000	Strongly Agree	Neutral	Strongly agree	Husband	4	5	Agree	None	Sometimes	0	0	0	4	Together (me and my husband)	Together (me and my husband)	Strongly agree	Strongly agree	Neutral	Yes	Yes	Yes	Neutral	Yes	Yes	No	Strongly disgree
2020/05/15 10:01:52 PM GMT+5	Currently married	Others	Urban	Lahore	26	35	16	Nuclear family (husband, wife and children)	16	10	12	Not working	Full time	Businessman	Not working	1	0	Own a house	5	No	Not applicable	Neutral	0	Agree	Agree	Agree	Husband	5	4	Agree	None	Never	0	0	0	3	Others	Family and care takers	Agree	Neutral	Agree	Yes	Yes	Yes	Disgree	No	Yes	No	Disagree
2020/05/15 10:28:07 PM GMT+5	Currently married	You	Urban	Rawalpindi	60	65	16	Nuclear family (husband, wife and children)	14	5	5	Full time	Not working	Journalist	Teacher	22	3	Own a house	4	Yes	More than 40,000	Strongly agree	40000	Disagree	Neutral	Neutral	Myself	6	5	Disagree	Verbal;None	Never	0	0	0	1	Together (me and my husband)	I am mainly responsible	Strongly disgree	Agree	Neutral	Yes	Yes	Yes	Neutral	No	No	No	Disagree
2020/05/15 10:29:25 PM GMT+5	Currently married	Your husband	Urban	Muscat	23	27	16	Nuclear family (husband, wife and children)	18	14	16	Unemployed	Full time	Engineer	Housewife	2	1	Rented house	5	No	Not applicable	Agree	0	Neutral	Neutral	Agree	Husband	6	5	Neutral	None	Sometimes	0	0	0	3	I am mainly responsible	I am mainly responsible	Strongly agree	Neutral	Strongly agree	Yes	Yes	Yes	Disgree	No	Yes	No	Strongly disgree
2020/05/15 10:32:15 PM GMT+5	Currently married	Your husband	Urban	Lahore	35	37	16	Nuclear family (husband, wife and children)	16	16	16	Not working	Full time	Manager	Housewife	10	4	Own a house	5	No	Less than 10,000	Strongly disagree	100000	Agree	Agree	Agree	Husband	7	4	Disagree	None	Rarely	0	0	0	4	I am mainly responsible	I am mainly responsible	Disagree	Disagree	Agree	Yes	Yes	Yes	Disgree	Yes	Yes	No	Disagree
2020/05/15 10:37:45 PM GMT+5	Currently married	You	Urban	Rawalpindi	49	49	17	Nuclear family (husband, wife and children)	14	8	17	Full time	Part time	Private Business	Doctor	22.5	2	Rented house	2	Yes	More than 40,000	Disagree	150000	Disagree	Disagree	Neutral	Myself	4	4	Strongly agree	None	Often	0	3	5	1	I am mainly responsible	I am mainly responsible	Strongly agree	Disagree	Neutral	Yes	Yes	Yes	Strongly agree	Yes	No	No	Neutral
2020/05/15 10:39:22 PM GMT+5	Currently married	Husband's Father	Urban	Lahore	38	39	18	Extended family (Husband, wife, children, grand children, their parents and any unmarried siblings)	18	16	18	Not working	Full time	Business	House wife	12	2	Own a house	5	No	Not applicable	Neutral	0	Agree	Agree	Neutral	Myself	5	5	Neutral	None	Rarely	0	0	0	3	Together (me and my husband)	Together (me and my husband)	Agree	Disagree	Disagree	Yes	Yes	Yes	Agree	No	Yes	No	Disagree
2020/05/15 10:45:55 PM GMT+5	Currently married	Your husband	Urban	Lahore	43	47	16	Extended family (Husband, wife, children, grand children, their parents and any unmarried siblings)	16	16	16	Not working	Full time	L.L.B	M.A English	20	2	Own a house	5	No	30,001-40,000	Agree	0	Agree	Agree	Agree	Husband	4	5	Agree	All of the above	Never	0	0	0	3	Together (me and my husband)	Together (me and my husband)	Neutral	Disagree	Agree	Yes	Yes	Yes	Agree	Yes	Yes	No	Strongly disgree
2020/05/15 10:50:27 PM GMT+5	Currently married	Your husband	Urban	Lahore	35	38	18	Nuclear family (husband, wife and children)	18	12	16	Full time	Full time	Doctor	Doctor	6	2	Own a house	5	No	Not applicable	Agree	150000	Agree	Agree	Agree	Myself	5	5	Agree	None	Rarely	0	0	0	5	Together (me and my husband)	Together (me and my husband)	Agree	Disagree	Disagree	Yes	Yes	Yes	Agree	Yes	Yes	No	Disagree
2020/05/15 10:56:10 PM GMT+5	Widowed	You	Urban	Multan	48	45	18	Extended family (Husband, wife, children, grand children, their parents and any unmarried siblings)	18	16	18	Full time	Not working	Businessman	Doctor	19	3	Own a house	5	Yes	More than 40,000	Strongly agree	300000	Agree	Agree	Strongly agree	Myself	7	5	Strongly agree	None	Never	0	0	0	5	I am mainly responsible	I am mainly responsible	Agree	Disagree	Neutral	Yes	Yes	Yes	Agree	Yes	I take alone as I am single	No	Strongly disgree
2020/05/15 10:58:22 PM GMT+5	Currently married	Your husband	Urban	Sahiwal	32	31	10	Multiple family (Husband, wife, children, grand children, their parents, parents in-law, married sibling and their children, uncle, aunty)	8	1	4	Not working	Full time	business	House Wife	6	2	Rented house	2	No	Not applicable	Disagree	0	Disagree	Strongly disagree	Neutral	Husband	3	2	Strongly disagree	Verbal;Psychological/emotional	Often	5	5	8	2	I am mainly responsible	I am mainly responsible	Strongly agree	Strongly agree	Strongly agree	No	No	No	Disgree	No	No	No	Strongly agree
2020/05/15 11:02:38 PM GMT+5	Currently married	Your husband	Urban	Manchester	29	32	12	Nuclear family (husband, wife and children)	16	16	13	Part time	Full time	Working	Working	3	1	Own a house	3	No	Less than 10,000	Agree	8000	Disagree	Disagree	Disagree	Myself	3	2	Agree	None	Rarely	1	3	1	4	I am mainly responsible	I am mainly responsible	Agree	Neutral	Agree	Yes	No	No	Agree	Yes	Yes	Yes	Disagree
2020/05/15 11:03:20 PM GMT+5	Currently married	Your husband	Urban	Punjab	32	35	18	Nuclear family (husband, wife and children)	18	18	18	Not working	Full time	Engineer	House wife	5	1	Rented house	5	No	Not applicable	Strongly agree	0	Agree	Agree	Agree	Husband	7	5	Agree	None	Rarely	0	0	0	3	I am mainly responsible	Husband	Agree	Disagree	Disagree	Yes	Yes	Yes	Agree	Yes	Yes	No	Disagree
2020/05/15 11:07:39 PM GMT+5	Currently married	Husband's Father	Rural	Rahim yar khan	28	31	1995	Extended family (Husband, wife, children, grand children, their parents and any unmarried siblings)	1993	1970	1969	Unemployed	Full time	Pharmist	House wife	2	1	Own a house	4	Yes	10,001-20,000	Agree	0	Neutral	Neutral	Neutral	Mother	4	4	Neutral	All of the above	Sometimes	0	0	1	3	I am mainly responsible	Together (me and my husband)	Agree	Neutral	Agree	Yes	Yes	Yes	Neutral	No	Yes	No	Disagree
2020/05/15 11:08:13 PM GMT+5	Currently married	Husband's Father	Urban	Sindh	29	33	18	Nuclear family (husband, wife and children)	18	12	16	Not working	Full time	Hr manager	House wife	2	1	Rented house	5	No	Not applicable	Neutral	0	Agree	Agree	Agree	Husband	6	5	Agree	None	Rarely	0	0	0	4	I am mainly responsible	Husband	Agree	Disagree	Disagree	Yes	Yes	Yes	Agree	No	Yes	No	Disagree
2020/05/15 11:12:34 PM GMT+5	Currently married	Your husband	Urban	Punjab	45	48	18	Nuclear family (husband, wife and children)	18	16	18	Not working	Full time	Businessman	Housewife	18	4	Own a house	4	No	Not applicable	Agree	0	Agree	Agree	Agree	Myself	7	5	Strongly agree	None	Never	0	0	0	5	Together (me and my husband)	Together (me and my husband)	Agree	Disagree	Disagree	Yes	Yes	Yes	Agree	Yes	Yes	No	Strongly disgree
2020/05/15 11:17:59 PM GMT+5	Currently married	Your husband	Urban	Lahore	50	55	10	Nuclear family (husband, wife and children)	16	0	10	Unemployed	Full time	Govt employee	Housewife	26	5	Own a house	5	No	Not applicable	Agree	0	Neutral	Disagree	Agree	Myself	6	5	Strongly agree	All of the above	Never	0	0	0	3	Together (me and my husband)	Together (me and my husband)	Strongly disgree	Disagree	Neutral	Yes	Yes	Yes	Agree	No	Yes	No	Disagree
2020/05/15 11:20:46 PM GMT+5	Currently married	Your husband	Urban	Karachi	27	31	11	Nuclear family (husband, wife and children)	14	5	10	Not working	Full time	Journalist	House Wife	4	2	Own a house	3	No	Not applicable	Strongly disagree	0	Strongly disagree	Strongly disagree	Disagree	Husband	4	2	Disagree	None	Often	9	9	11	2	I am mainly responsible	I am mainly responsible	Neutral	Strongly agree	Strongly agree	No	No	No	Neutral	No	No	No	Strongly agree
2020/05/15 11:23:55 PM GMT+5	Currently married	Your husband	Rural	Sukkar	24	25	10	Nuclear family (husband, wife and children)	0	3	0	Not working	Full time	Business	House Wife	2	1	Rented house	1	No	Not applicable	Agree	0	Strongly disagree	Agree	Disagree	Husband	2	1	Strongly disagree	None	Often	6	10	10	3	Husband	I am mainly responsible	Strongly agree	Disagree	Disagree	Yes	No	No	Strongly disgree	No	No	No	Strongly agree
2020/05/15 11:28:01 PM GMT+5	Currently married	Your husband	Rural	Jehlum	27	29	12	Nuclear family (husband, wife and children)	12	8	10	Not working	Full time	Business	House Wife	3	0	Rented house	1	No	Not applicable	Neutral	0	Disagree	Disagree	Disagree	Husband	2	1	Strongly disagree	None	Often	11	11	13	1	Others	I am mainly responsible	Agree	Strongly agree	Strongly agree	No	No	No	Strongly disgree	No	No	No	Strongly agree
2020/05/15 11:32:38 PM GMT+5	Currently married	Your husband	Rural	Faisalabad	31	34	9	Extended family (Husband, wife, children, grand children, their parents and any unmarried siblings)	12	8	7	Not working	Full time	Accountant	House Wife	10	4	Rented house	1	No	Not applicable	Strongly agree	0	Strongly disagree	Strongly agree	Disagree	Husband	3	2	Strongly disagree	None	Often	7	1	1	2	I am mainly responsible	I am mainly responsible	Strongly disgree	Strongly disgree	Strongly agree	No	No	No	Strongly disgree	No	No	No	Strongly agree
2020/05/15 11:37:35 PM GMT+5	Currently married	Your husband	Rural	Jhang	29	32	4	Nuclear family (husband, wife and children)	0	0	0	Full time	Full time	business	business	5	1	Own a house	2	Yes	Less than 10,000	Strongly disagree	15000	Strongly disagree	Agree	Disagree	Husband	3	2	Disagree	None	Sometimes	7	3	3	2	I am mainly responsible	I am mainly responsible	Strongly disgree	Strongly disgree	Strongly agree	No	No	No	Disgree	No	No	No	Agree
2020/05/16 12:19:45 AM GMT+5	Currently married	Your husband	Urban	Dubai	31	35	16	Nuclear family (husband, wife and children)	16	10	14	Unemployed	Full time	Accountant	House wife	9	2	Rented house	5	No	Not applicable	Strongly agree	0	Agree	Agree	Agree	Husband	5	4	Agree	None	Never	0	0	0	5	I am mainly responsible	Together (me and my husband)	Neutral	Disagree	Agree	Yes	Yes	Yes	Agree	Yes	Yes	No	Strongly agree
2020/05/16 12:44:59 AM GMT+5	Currently married	Your husband	Rural	Sialkot	27	28	12	Nuclear family (husband, wife and children)	14	8	9	Not working	Full time	Business	House Wife	4	1	Rented house	3	No	Not applicable	Disagree	0	Neutral	Strongly agree	Strongly disagree	Husband	4	1	Disagree	None	Sometimes	7	3	3	1	I am mainly responsible	I am mainly responsible	Strongly agree	Strongly disgree	Strongly agree	No	No	No	Disgree	No	No	No	Strongly agree
2020/05/16 12:47:50 AM GMT+5	Currently married	Your husband	Urban	Lahore	52	58	3	Extended family (Husband, wife, children, grand children, their parents and any unmarried siblings)	10	0	0	Not working	Full time	Driver	House Wife	25	4	Own a house	3	No	Not applicable	Strongly disagree	0	Disagree	Strongly agree	Strongly disagree	Myself	5	3	Neutral	None	Rarely	1	7	10	3	I am mainly responsible	I am mainly responsible	Disagree	Strongly agree	Strongly agree	Yes	No	No	Strongly agree	No	No	No	Disagree
2020/05/16 2:54:13 AM GMT+5	Currently married	Husband's Father	Urban	Sargodha	26	25	16	Nuclear family (husband, wife and children)	17	10	12	Unemployed	Full time	No	No	0.5	0	Own a house	5	No	Not applicable	Agree	0	Neutral	Neutral	Neutral	Mother	7	5	Neutral	Verbal	Never	0	0	0	3	Together (me and my husband)	I am mainly responsible	Neutral	Neutral	Neutral	No	No	No	Neutral	No	Yes	No	Strongly disgree
2020/05/16 3:46:01 AM GMT+5	Currently married	Husband's Father	Urban	Jhang	29	32	18	Extended family (Husband, wife, children, grand children, their parents and any unmarried siblings)	21	10	16	Not working	Full time	Post doc	None	5	2	Own a house	5	No	Not applicable	Neutral	0	Agree	Agree	Neutral	Husband	5	5	Agree	None	Never	0	0	0	3	Others	I am mainly responsible	Agree	Agree	Strongly agree	Yes	Yes	Yes	Neutral	No	Yes	No	Strongly disgree
2020/05/16 3:58:58 AM GMT+5	Currently married	Your husband	Urban	Rawalpindi	31	37	16	Nuclear family (husband, wife and children)	17	16	16	Not working	Full time	Army	House wife	6	3	Others	5	No	Not applicable	Neutral	0	Neutral	Neutral	Neutral	Myself	4	5	Neutral	None	Never	0	0	0	4	Together (me and my husband)	Together (me and my husband)	Agree	Disagree	Disagree	Yes	Yes	Yes	Agree	Yes	Yes	No	Strongly disgree
2020/05/16 4:31:44 AM GMT+5	Currently married	Your husband	Urban	Multan	32	37	12	Nuclear family (husband, wife and children)	14	8	10	Not working	Full time	Manager	House Wife	10	3	Own a house	3	No	Not applicable	Strongly agree	0	Strongly disagree	Strongly agree	Neutral	Husband	4	2	Disagree	Verbal;Psychological/emotional	Rarely	2	1	1	2	Together (me and my husband)	I am mainly responsible	Strongly agree	Neutral	Strongly agree	Yes	No	No	Strongly disgree	Yes	No	No	Neutral
2020/05/16 9:20:36 AM GMT+5	Currently married	Husband's Father	Rural	Jamshoro	29	29	19	Extended family (Husband, wife, children, grand children, their parents and any unmarried siblings)	19	16	18	Full time	Full time	Internee at OGDCL	Working	1	0	Others	5	Yes	Less than 10,000	Neutral	50000	Neutral	Neutral	Neutral	Husband	4	5	Strongly agree	All of the above	Never	0	2	5	1	Together (me and my husband)	Together (me and my husband)	Strongly agree	Strongly agree	Strongly agree	Yes	Yes	Yes	Strongly disgree	No	Yes	No	Strongly agree
2020/05/16 11:01:11 AM GMT+5	fauziamd1@gmail.com	Others	Urban	Rawalpindi	52	52	18	Extended family (Husband, wife, children, grand children, their parents and any unmarried siblings)	16	8	18	Full time	Full time	Development sector	Development sector	18	0	Others	5	Yes	More than 40,000	Neutral	0	Agree	Agree	Agree	Others	7	5	Agree	None	Never	0	0	0	3	Others	Together (me and my husband)	Agree	Strongly disgree	Neutral	Yes	Yes	Yes	Neutral	Yes	Yes	No	Strongly disgree
2020/05/16 1:11:05 PM GMT+5	Currently married	Your husband	Rural	Hyderabad	27	33	2009	Nuclear family (husband, wife and children)	2007	1780	1680	Part time	Full time	Doctor	Doctor	1	0	Own a house	4	No	Not applicable	Neutral	65000	Neutral	Agree	Neutral	Husband	4	3	Neutral	None	Rarely	0	0	0	2	Together (me and my husband)	I am mainly responsible	Neutral	Strongly agree	Strongly agree	Yes	Yes	Yes	Strongly agree	No	Yes	No	Strongly disgree
2020/05/16 3:25:37 PM GMT+5	Currently married	Others	Urban	Karachi	30	31	16	Multiple family (Husband, wife, children, grand children, their parents, parents in-law, married sibling and their children, uncle, aunty)	10	14	14	Not working	Not working	Nothing	Housewife	6	2	Own a house	3	No	10,001-20,000	Neutral	0	Neutral	Neutral	Agree	Mother	4	3	Neutral	Physical;None	Sometimes	0	0	0	3	I am mainly responsible	I am mainly responsible	Strongly agree	Disagree	Neutral	Yes	Yes	Yes	Disgree	No	No	No	Disagree
2020/05/16 3:33:40 PM GMT+5	Currently married	Others	Rural	Gilgit baltistan	29	35	18	Multiple family (Husband, wife, children, grand children, their parents, parents in-law, married sibling and their children, uncle, aunty)	25	14	16	Not working	Full time	Scientist	Researcher	3	0	Own a house	5	No	Not applicable	Agree	0	Neutral	Neutral	Agree	Myself	6	4	Agree	None	Never	0	0	0	3	Others	Together (me and my husband)	Agree	Agree	Agree	Yes	Yes	Yes	Agree	No	Yes	No	Strongly disgree
2020/05/16 3:45:14 PM GMT+5	Currently married	You	Rural	Jehlum	27	28	6	Nuclear family (husband, wife and children)	0	2	7	Not working	Full time	business	House Wife	2	0	Rented house	2	No	Not applicable	Strongly agree	0	Strongly disagree	Strongly agree	Disagree	Husband	3	1	Disagree	None	Sometimes	4	5	8	2	Others	I am mainly responsible	Strongly disgree	Strongly disgree	Strongly agree	No	No	No	Neutral	No	No	No	Neutral
2020/05/16 4:42:32 PM GMT+5	Currently married	Your husband	Urban	Dubai	23	29	18	Nuclear family (husband, wife and children)	16	14	16	Not working	Full time	Software Engineer	Software Engineer	0.4	0	Own a house	5	No	Not applicable	Strongly agree	0	Strongly Agree	Strongly agree	Strongly agree	Myself	7	4	Strongly agree	None	Never	0	0	0	5	Husband	Together (me and my husband)	Strongly agree	Neutral	Neutral	Yes	Yes	Yes	Neutral	Maybe	Yes	No	Strongly disgree
2020/05/16 5:22:42 PM GMT+5	Currently married	Your husband	Urban	Arabustan Riyadh	37	47	10	Nuclear family (husband, wife and children)	10	0	10	Not working	Full time	0	I don't know	10	4	Rented house	4	No	Not applicable	Strongly disagree	0	Disagree	Agree	Strongly disagree	Husband	1	3	Strongly agree	None	Never	0	0	0	1	Together (me and my husband)	I am mainly responsible	Agree	Disagree	Strongly disgree	Yes	Yes	Yes	Agree	No	Yes	No	Strongly disgree
2020/05/16 5:32:55 PM GMT+5	Currently married	Your husband	Urban	Islamabab	67	65	17	Extended family (Husband, wife, children, grand children, their parents and any unmarried siblings)	19	52	11	Not working	Part time	Doctor	Retired	34	1	Own a house	5	Yes	30,001-40,000	Agree	73	Agree	Agree	Agree	Myself	7	5	Agree	None	Never	0	0	0	5	Together (me and my husband)	Together (me and my husband)	Agree	Disagree	Agree	Yes	Yes	Yes	Agree	No	Yes	No	Strongly disgree
2020/05/16 5:41:03 PM GMT+5	Currently married	Your husband	Urban	Canada	28	30	16	Nuclear family (husband, wife and children)	18	14	16	Full time	Full time	Master Data Analyst	Phd Researcher	1	0	Rented house	5	Yes	20,001-30,000	Agree	100000	Neutral	Neutral	Strongly agree	Husband	6	4	Strongly agree	None	Never	0	0	0	3	Together (me and my husband)	I am mainly responsible	Strongly agree	Strongly agree	Agree	Yes	Yes	Yes	Agree	Yes	Yes	No	Strongly disgree
2020/05/16 5:52:56 PM GMT+5	Currently married	Your husband	Urban	Rwp	55	57	16	Nuclear family (husband, wife and children)	14	5	8	Not working	Not working	Retired	Retired	29	4	Own a house	4	Yes	More than 40,000	Agree	0	Strongly Agree	Strongly agree	Neutral	Husband	4	4	Neutral	All of the above	Sometimes	0	0	0	3	Together (me and my husband)	Together (me and my husband)	Neutral	Agree	Disagree	No	Yes	Yes	Agree	Maybe	Yes	No	Disagree
2020/05/16 5:55:14 PM GMT+5	Currently married	Others	Urban	Islamabad	31	36	16	Extended family (Husband, wife, children, grand children, their parents and any unmarried siblings)	14	12	14	Part time	Part time	Business man	Teaching	8	2	Rented house	4	No	Not applicable	Neutral	40000	Disagree	Neutral	Neutral	Husband	4	4	Neutral	None	Never	0	0	0	1	I am mainly responsible	I am mainly responsible	Disagree	Agree	Neutral	Yes	Yes	Yes	Agree	No	Yes	No	Neutral
2020/05/16 6:29:46 PM GMT+5	Currently married	Your husband	Urban	Hyderabad	32	45	12	Nuclear family (husband, wife and children)	12	12	0	Not working	Full time	Govt employee	Nothing	7	2	Rented house	3	No	20,001-30,000	Disagree	40000	Agree	Agree	Disagree	Husband	1	5	Agree	None	Never	0	2	2	5	Together (me and my husband)	I am mainly responsible	Agree	Disagree	Agree	Yes	Yes	Yes	Agree	No	Yes	No	Disagree
2020/05/16 7:38:28 PM GMT+5	Currently married	Your husband	Rural	Hyderabad	27	33	2009	Nuclear family (husband, wife and children)	2007	1780	1680	Part time	Full time	Doctor	Doctor	1	0	Own a house	4	No	Not applicable	Neutral	65000	Neutral	Agree	Neutral	Husband	4	3	Neutral	None	Rarely	0	0	0	2	Together (me and my husband)	I am mainly responsible	Neutral	Strongly agree	Strongly agree	Yes	Yes	Yes	Strongly agree	No	Yes	No	Strongly disgree
2020/05/16 7:52:39 PM GMT+5	Currently married	Husband's Father	Urban	Hyderabad	30	31	18	Multiple family (Husband, wife, children, grand children, their parents, parents in-law, married sibling and their children, uncle, aunty)	18	14	14	Not working	Full time	Zonal head in leopards courier	none	0	0	Own a house	4	No	Not applicable	Disagree	0	Agree	Agree	Neutral	Husband	4	5	Strongly agree	None	Rarely	0	0	0	3	Others	Together (me and my husband)	Agree	Neutral	Neutral	Yes	No	Yes	Agree	No	Others	No	Disagree
2020/05/16 8:10:18 PM GMT+5	Currently married	Husband's Father	Urban	Karachi	27	28	2010	Extended family (Husband, wife, children, grand children, their parents and any unmarried siblings)	2009	1960	1960	Unemployed	Full time	Design engineer	Housewife	3	1	Own a house	5	No	Not applicable	Neutral	0	Strongly Agree	Strongly agree	Disagree	Husband	5	5	Neutral	None	Never	0	0	0	1	Together (me and my husband)	I am mainly responsible	Agree	Strongly disgree	Agree	Yes	Yes	No	Strongly disgree	Yes	Yes	No	Strongly disgree
2020/05/16 8:27:50 PM GMT+5	Currently married	Your husband	Urban	Punjab	38	42	16	Extended family (Husband, wife, children, grand children, their parents and any unmarried siblings)	18	16	18	Not working	Full time	Sales Manager	House wife	12	2	Own a house	5	No	Not applicable	Neutral	0	Agree	Agree	Neutral	Husband	5	3	Neutral	None	Sometimes	0	0	2	3	I am mainly responsible	Husband	Neutral	Neutral	Neutral	Yes	Yes	Yes	Neutral	No	No	No	Neutral
2020/05/16 8:43:54 PM GMT+5	Currently married	Your husband	Urban	ottawa	50	50	16	Nuclear family (husband, wife and children)	16	0	0	Full time	Not working	accountant	educator	18	2	Rented house	3	Yes	Less than 10,000	Neutral	2200	Disagree	Agree	Agree	Husband	4	5	Agree	None	Rarely	0	0	0	5	Together (me and my husband)	Together (me and my husband)	Strongly agree	Agree	Agree	Yes	Yes	Yes	Neutral	Yes	Yes	No	Disagree
[truncated: 5 more columns]
